# Supplementary material for: Early lineage segregation of primary myotubes from secondary myotubes and adult muscle stem cells
Source: Nat Commun. 2025 Aug 22;16:7858. doi: 10.1038/s41467-025-61767-1 (PMC12374003; doi:10.1038/s41467-025-61767-1)
Supplement: Supplementary file 3 — Supplementary Data 1 [file 41467_2025_61767_MOESM3_ESM.xlsx]

## Sheet: Feuil1
Colonne1	p_val	avg_log2FC	pct.1	pct.2	p_val_adj	cluster	gene	diff	direction
HINTW	1.49132689244525e-89	-5.03214474153462	0.672	0.846	1.34577338774259e-85	0	HINTW	-0.174	-1
HNRNPKL	1.44641587757749e-71	-4.9553276895315	0.036	0.523	1.30524568792593e-67	0	HNRNPKL	-0.487	-1
TRIM55.2	2.51362877680067e-20	8.55409594759074	0.174	0.001	2.26829860818492e-16	5	TRIM55	0.173	1
ACTC1.2	1.10900452179236e-34	8.43300018036241	0.404	0.054	1.00076568046542e-30	5	ACTC1	0.35	1
ENSGALG00000048286	2.34270890839329e-63	-4.71213203078994	0.027	0.48	2.1140605189341e-59	0	ENSGALG00000048286	-0.453	-1
ENSGALG00000043758	7.88572519156307e-62	-5.0108275609722	0.024	0.465	7.11607841286651e-58	0	ENSGALG00000043758	-0.441	-1
ENSGALG00000033705	3.32961152287607e-60	-4.45465378226554	0.012	0.433	3.00464143824336e-56	0	ENSGALG00000033705	-0.421	-1
ENSGALG00000041221	5.08392757910041e-57	-5.29964636168651	0.012	0.416	4.58773624738021e-53	0	ENSGALG00000041221	-0.404	-1
ENSGALG00000040263	1.09294744646239e-55	-4.86507618123397	0.015	0.418	9.8627577568766e-52	0	ENSGALG00000040263	-0.403	-1
TNNT2.1	1.66082897807795e-18	7.14845714631414	0.183	0.004	1.49873206981754e-14	5	TNNT2	0.179	1
SMYD1.2	3.42898583052865e-20	6.66826696751005	0.193	0.003	3.09431681346905e-16	5	SMYD1	0.19	1
ENSGALG00000039023	7.32778702685974e-53	-4.49254940923905	0.009	0.382	6.61259501303823e-49	0	ENSGALG00000039023	-0.373	-1
NUSAP1	3.02200721790615e-49	-3.60692573655033	0.102	0.509	2.72705931343851e-45	0	NUSAP1	-0.407	-1
INCENP	2.81285656678208e-43	-2.07847165512425	0.377	0.678	2.53832176586415e-39	0	INCENP	-0.301	-1
APOBEC2	9.09145397082325e-08	6.63655810778271	0.055	0	0.00082041280632709	5	APOBEC2	0.055	1
CENPF	1.76321653864673e-42	-3.46898067491726	0.187	0.544	1.59112660447481e-38	0	CENPF	-0.357	-1
ENSGALG00000025996	2.38828771883954e-41	-2.90393697527254	0.268	0.603	2.1551908374808e-37	0	ENSGALG00000025996	-0.335	-1
ENSGALG00000038064	3.8672283741955e-40	-4.32217293070312	0.012	0.321	3.48978688487402e-36	0	ENSGALG00000038064	-0.309	-1
ENSGALG00000031327	4.87623299600553e-40	-4.58266514197446	0.009	0.311	4.40031265559539e-36	0	ENSGALG00000031327	-0.302	-1
SPC25	2.2123354453068e-37	-1.48623174506435	0.572	0.754	1.99641150584485e-33	0	SPC25	-0.182	-1
AURKA	1.37526217219466e-36	-3.06539962647177	0.096	0.444	1.24103658418846e-32	0	AURKA	-0.348	-1
CENPE	1.42965419111922e-36	-2.17999251935649	0.34	0.648	1.29011994206598e-32	0	CENPE	-0.308	-1
ASPM	8.63173623091673e-35	-2.1890502147995	0.494	0.741	7.78927877477926e-31	0	ASPM	-0.247	-1
TACC3	1.33613037319187e-34	-1.7090439200809	0.428	0.705	1.20572404876834e-30	0	TACC3	-0.277	-1
ENSGALG00000035780	4.22945580972483e-34	-4.45465378226554	0.012	0.284	3.81666092269569e-30	0	ENSGALG00000035780	-0.272	-1
KIF11	6.76293403829628e-34	-2.28815522598653	0.247	0.567	6.10287167615857e-30	0	KIF11	-0.32	-1
SMC4	5.76802025584228e-33	-1.74778098424555	0.377	0.676	5.20506147887208e-29	0	SMC4	-0.299	-1
TMEM8C.3	1.016919958174e-52	6.22959390903955	0.532	0.023	9.17668570256221e-49	5	TMEM8C	0.509	1
ERCC6L	4.39495487203664e-32	-3.34517685671951	0.033	0.322	3.96600727652586e-28	0	ERCC6L	-0.289	-1
KPNA2	3.86847319317842e-31	-2.56961629373061	0.289	0.572	3.49091020952421e-27	0	KPNA2	-0.283	-1
MYOG.4	6.27639472546667e-72	6.01900510645985	0.697	0.047	5.66381860026112e-68	5	MYOG	0.65	1
KIF23	4.3440841735401e-30	-2.65673209847476	0.111	0.413	3.92010155820259e-26	0	KIF23	-0.302	-1
ENSGALG00000034488	1.57451712630741e-29	-4.64880749876567	0.009	0.245	1.42084425477981e-25	0	ENSGALG00000034488	-0.236	-1
TPX2	1.6164022014611e-29	-1.3742188663038	0.837	0.894	1.45864134659849e-25	0	TPX2	-0.0570000000000001	-1
CCNB1	1.93375882792008e-29	-1.36162798788935	0.702	0.845	1.74502396631508e-25	0	CCNB1	-0.143	-1
UNC45B.2	7.43898462369142e-24	5.81713035342453	0.248	0.007	6.71293972441914e-20	5	UNC45B	0.241	1
GTSE1	6.00491848868722e-29	-2.54758511251684	0.136	0.43	5.41883844419134e-25	0	GTSE1	-0.294	-1
ENSGALG00000030382	6.56111539476015e-29	-3.25187922151807	0.024	0.281	5.92075053223156e-25	0	ENSGALG00000030382	-0.257	-1
SPIN1W	1.31579917637047e-28	-3.64845394036643	0.012	0.244	1.18737717675671e-24	0	SPIN1W	-0.232	-1
HSP90AA1	4.45202928580873e-28	-0.593582338637064	1	0.999	4.0175112275138e-24	0	HSP90AA1	0.001	-1
KNSTRN	4.48692924095293e-28	-1.29886075419601	0.563	0.739	4.04900494703592e-24	0	KNSTRN	-0.176	-1
CASS4.4	1.17928210870567e-67	5.70367230364125	0.651	0.025	1.06418417489599e-63	5	CASS4	0.626	1
TTK	4.32651577534233e-27	-1.79273942311667	0.274	0.544	3.90424783566892e-23	0	TTK	-0.27	-1
HSPA8	4.51635764004661e-27	-0.553849736940521	0.997	1	4.07556113437806e-23	0	HSPA8	-0.003	-1
HJURP	7.42250511963281e-27	-2.60321738179183	0.09	0.377	6.69806861995665e-23	0	HJURP	-0.287	-1
HMMR	1.5952751347222e-26	-2.50298421122924	0.136	0.415	1.43957628157331e-22	0	HMMR	-0.279	-1
LAPTM4B.3	2.16524468507896e-51	5.59833878555222	0.523	0.024	1.95391680381525e-47	5	LAPTM4B	0.499	1
KIF2C	4.93622139935615e-26	-2.01931931805074	0.226	0.488	4.45444619077899e-22	0	KIF2C	-0.262	-1
TOP2A	1.5567960276966e-25	-1.02851802178861	0.846	0.886	1.40485273539341e-21	0	TOP2A	-0.04	-1
BUB1	1.02092694212727e-24	-2.20804972092916	0.154	0.425	9.21284472575651e-21	0	BUB1	-0.271	-1
G2E3	2.26749990962149e-24	-1.4021474716023	0.446	0.683	2.04619191844243e-20	0	G2E3	-0.237	-1
MICAL2.3	2.60299597924785e-21	5.39263252489662	0.239	0.009	2.34894357167326e-17	5	MICAL2	0.23	1
UHRF1	3.83238803643695e-24	-0.936385893408484	0.693	0.818	3.4583469640807e-20	0	UHRF1	-0.125	-1
NDC80	3.43675337729504e-23	-1.54847699646119	0.262	0.544	3.10132624767105e-19	0	NDC80	-0.282	-1
CDCA3	5.20953460300258e-23	-1.06911010386565	0.599	0.755	4.70108402574953e-19	0	CDCA3	-0.156	-1
ENSGALG00000014184	6.86215724106696e-23	-4.67704620360199	0.006	0.19	6.19241069433882e-19	0	ENSGALG00000014184	-0.184	-1
SMC2	1.33952900089877e-22	-1.02309005392505	0.816	0.825	1.20879097041105e-18	0	SMC2	-0.00900000000000001	-1
UBE2C	3.01580336055852e-22	-1.45034325763094	0.533	0.749	2.72146095256801e-18	0	UBE2C	-0.216	-1
ENSGALG00000048542	3.78326763964619e-22	-6.07208483757588	0	0.155	3.41402071801672e-18	0	ENSGALG00000048542	-0.155	-1
HIST1H103	5.9804446910801e-22	-2.79012688504709	0.771	0.839	5.39675328923068e-18	0	HIST1H103	-0.0679999999999999	-1
MYL10.1	7.26693909215788e-06	5.2035987005066	0.092	0.014	0.0655768583676327	5	MYL10	0.078	1
NCAPH	1.16289865787987e-21	-1.83031983437345	0.178	0.437	1.04939974887079e-17	0	NCAPH	-0.259	-1
MEF2C.5	2.49613137637486e-58	5.18179433018826	0.67	0.085	2.25250895404067e-54	5	MEF2C	0.585	1
CHRNG.3	2.03853751846471e-25	4.78856120122776	0.294	0.012	1.83957625666255e-21	5	CHRNG	0.282	1
BRCA1	1.56324044340598e-21	-1.41875388429983	0.364	0.604	1.41066817612956e-17	0	BRCA1	-0.24	-1
CSTA	0.000581391684991375	4.78856120122776	0.037	0.001	1	5	CSTA	0.036	1
PENK.5	2.16049730096185e-133	4.7808223605002	1	0.526	1.94963276438797e-129	5	PENK	0.474	1
TUBA3E	7.99822573281733e-21	-0.864439356431366	0.87	0.913	7.21759890129436e-17	0	TUBA3E	-0.043	-1
ARHGAP11B	1.01733857310087e-20	-2.17106413574021	0.12	0.369	9.18046328366224e-17	0	ARHGAP11B	-0.249	-1
ANLN	2.52976255977333e-20	-1.84547964154445	0.175	0.428	2.28285773393945e-16	0	ANLN	-0.253	-1
DEPDC1	6.78847142465435e-20	-2.4601222712665	0.078	0.3	6.12591661360809e-16	0	DEPDC1	-0.222	-1
DEPDC1B	8.02804200068034e-20	-3.74184746102382	0.018	0.2	7.24450510141394e-16	0	DEPDC1B	-0.182	-1
CHTF8	2.42746681812168e-19	-1.33358060301302	0.247	0.522	2.19054605667301e-15	0	CHTF8	-0.275	-1
ENSGALG00000038969	3.34937340003732e-19	-2.33205499701967	0.178	0.367	3.02247455619368e-15	0	ENSGALG00000038969	-0.189	-1
DLGAP5	3.57209638523221e-19	-1.23820220137593	0.482	0.648	3.22345977803355e-15	0	DLGAP5	-0.166	-1
ENSGALG00000011747	5.29099617436973e-19	-2.37859535579725	0.934	0.942	4.77459494775125e-15	0	ENSGALG00000011747	-0.0079999999999999	-1
MYL1.1	6.7674648794058e-10	4.68902552767685	0.128	0.031	6.1069603071758e-06	5	MYL1	0.097	1
ENSGALG00000011164.5	3.84470929774612e-77	4.63655810778271	0.807	0.101	3.4694656702861e-73	5	ENSGALG00000011164	0.706	1
SGO1	7.9379364171663e-19	-2.50786871256028	0.084	0.298	7.16319382285086e-15	0	SGO1	-0.214	-1
KIF4B	8.87275130432273e-19	-0.899823288226774	0.741	0.848	8.00677077702084e-15	0	KIF4B	-0.107	-1
LBR	9.03019299103487e-19	-0.669721334759075	0.982	0.977	8.14884615510987e-15	0	LBR	0.005	-1
EDNRB2.2	3.06814130751812e-14	4.54463561834167	0.147	0.004	2.76869071590435e-10	5	EDNRB2	0.143	1
CLSPN	1.40629841928797e-18	-1.60858765051289	0.199	0.446	1.26904369356546e-14	0	CLSPN	-0.247	-1
KIF14	1.50674058949045e-18	-3.44444900025949	0.027	0.207	1.35968270795619e-14	0	KIF14	-0.18	-1
DES.1	3.16775979874146e-18	4.52936886168836	0.275	0.033	2.85858644238429e-14	5	DES	0.242	1
MELK	1.89562467794613e-18	-2.05734928675175	0.117	0.341	1.71061170937859e-14	0	MELK	-0.224	-1
DIAPH3	1.90753284076261e-18	-1.86406384559037	0.151	0.395	1.72135763550418e-14	0	DIAPH3	-0.244	-1
CIT	3.13640901234455e-18	-2.53349229999276	0.057	0.263	2.83029549273972e-14	0	CIT	-0.206	-1
SMAD7B	3.91642026324264e-18	-3.91443202206517	0.006	0.155	3.53417764555016e-14	0	SMAD7B	-0.149	-1
ZNF385B.2	3.76727168883846e-27	4.41319384737894	0.367	0.03	3.39958597200783e-23	5	ZNF385B	0.337	1
ENSGALG00000035785	5.24958264875247e-18	-2.84296404362567	0.009	0.149	4.73722338223423e-14	0	ENSGALG00000035785	-0.14	-1
EXO1	8.53548821936744e-18	-1.54184956162421	0.205	0.44	7.70242456915718e-14	0	EXO1	-0.235	-1
TERF1	4.43083008565477e-17	-1.09732435595772	0.413	0.576	3.99838106929487e-13	0	TERF1	-0.163	-1
NEK2	6.65258094226887e-17	-2.97683344920571	0.036	0.214	6.00328904230343e-13	0	NEK2	-0.178	-1
HIST1H101	7.00339303329928e-17	-2.06447789783132	0.196	0.394	6.31986187324927e-13	0	HIST1H101	-0.198	-1
KIF18A	8.66533034934708e-17	-1.49352927328776	0.274	0.478	7.81959410725081e-13	0	KIF18A	-0.204	-1
CCNF	1.28970726462987e-16	-1.8611561978098	0.151	0.366	1.16383183560199e-12	0	CCNF	-0.215	-1
TRAIP	1.56340426773142e-16	-1.39388111328083	0.193	0.438	1.41081601120084e-12	0	TRAIP	-0.245	-1
FBXO5	1.5935219429093e-16	-2.03074985591528	0.099	0.314	1.43799420128136e-12	0	FBXO5	-0.215	-1
CEP55	2.12679468209812e-16	-2.78517146843313	0.045	0.225	1.91921952112535e-12	0	CEP55	-0.18	-1
TNFAIP8L3.4	7.43425316151044e-66	4.30344293892681	0.761	0.11	6.70867005294703e-62	5	TNFAIP8L3	0.651	1
SKA3	5.90025849699736e-16	-1.4237784119846	0.199	0.432	5.32439326769042e-12	0	SKA3	-0.233	-1
MEGF10.5	1.78900779777275e-102	4.30083104352042	0.954	0.193	1.61440063671013e-98	5	MEGF10	0.761	1
PNRC2	1.53454981190352e-15	-0.912213500797491	0.551	0.719	1.38477775026174e-11	0	PNRC2	-0.168	-1
NUF2	1.64649269718949e-15	-0.787395127454956	0.702	0.802	1.4857950099438e-11	0	NUF2	-0.1	-1
H2AFJ	1.97006576977997e-15	-2.08168601321028	0.172	0.34	1.77778735064944e-11	0	H2AFJ	-0.168	-1
CRIP2.1	1.48061466725185e-30	4.28829586508188	0.394	0.033	1.33610667572807e-26	5	CRIP2	0.361	1
TK1	2.40452740533389e-15	-1.22434611725857	0.259	0.502	2.1698455305733e-11	0	TK1	-0.243	-1
PLK1	2.55077255518969e-15	-1.09393783876235	0.458	0.592	2.30181715380318e-11	0	PLK1	-0.134	-1
ENSGALG00000045185	2.81140273156541e-15	-2.62412178105613	0.048	0.219	2.53700982496462e-11	0	ENSGALG00000045185	-0.171	-1
ENSGALG00000045842	3.1407544005856e-15	-1.36178134258965	0.217	0.45	2.83421677108844e-11	0	ENSGALG00000045842	-0.233	-1
CKAP5	3.38045886821188e-15	-0.852264642485263	0.696	0.803	3.0505260826744e-11	0	CKAP5	-0.107	-1
TRIP13	3.61035284008081e-15	-1.25509346886827	0.277	0.477	3.25798240288892e-11	0	TRIP13	-0.2	-1
FOXM1	9.45669600891394e-15	-2.37405967236809	0.06	0.236	8.53372247844394e-11	0	FOXM1	-0.176	-1
DNA2	2.04707628378026e-14	-1.46622247080292	0.172	0.392	1.84728163848331e-10	0	DNA2	-0.22	-1
ENSGALG00000034905	2.35051873369802e-14	-3.99004906870987	0.003	0.115	2.12110810528909e-10	0	ENSGALG00000034905	-0.112	-1
EZH2	2.79124152127804e-14	-0.560185511254184	0.889	0.942	2.51881634880131e-10	0	EZH2	-0.0529999999999999	-1
ENSGALG00000012836	2.88393085354255e-14	-1.83755866060358	0.142	0.324	2.6024592022368e-10	0	ENSGALG00000012836	-0.182	-1
VGLL2.4	1.46152195090013e-55	4.273988028398	0.661	0.056	1.31887740849228e-51	5	VGLL2	0.605	1
ARHGAP19	5.01091198310523e-14	-2.27340345892326	0.048	0.217	4.52184697355416e-10	0	ARHGAP19	-0.169	-1
CENPP	6.61452526480044e-14	-0.832990997959873	0.515	0.701	5.96894759895592e-10	0	CENPP	-0.186	-1
NCAPD3	6.62656735702101e-14	-1.39118995010472	0.202	0.411	5.97981438297576e-10	0	NCAPD3	-0.209	-1
BUB1B	7.2119794178446e-14	-1.20042908967119	0.401	0.553	6.50809022666296e-10	0	BUB1B	-0.152	-1
FBXO39	7.36048537939994e-14	-1.99267772727048	0.09	0.27	6.64210200637051e-10	0	FBXO39	-0.18	-1
HIST1H103.2	0	4.27192650610833	0.996	0.78	0	2	HIST1H103	0.216	1
ECT2	1.13824232029209e-13	-2.10495622796506	0.06	0.235	1.02714986983158e-09	0	ECT2	-0.175	-1
CENPT	1.38922754118112e-13	-1.11759137676039	0.271	0.491	1.25363893316184e-09	0	CENPT	-0.22	-1
CENPW	1.64611699205046e-13	-1.19281175914718	0.28	0.466	1.48545597362634e-09	0	CENPW	-0.186	-1
KIF15	2.15233637674713e-13	-0.868280105422209	0.503	0.664	1.94226834637661e-09	0	KIF15	-0.161	-1
ENSGALG00000003325	2.28829035692233e-13	-1.80064150987348	0.108	0.296	2.06495321808671e-09	0	ENSGALG00000003325	-0.188	-1
KLHL41.1	1.43162403054555e-14	4.26499924517075	0.202	0.018	1.2918975251643e-10	5	KLHL41	0.184	1
HMGB2	3.17839800207495e-13	-0.516065617997669	0.991	0.998	2.86818635707243e-09	0	HMGB2	-0.00700000000000001	-1
VRK1	4.87616771337586e-13	-0.652392578367981	0.642	0.793	4.40025374455037e-09	0	VRK1	-0.151	-1
PDLIM3.3	6.41080731880513e-19	4.26381622334071	0.266	0.032	5.78511252448975e-15	5	PDLIM3	0.234	1
ENSGALG00000000791	1.22070612161127e-12	-2.75738831191959	0.027	0.163	1.10156520414201e-08	0	ENSGALG00000000791	-0.136	-1
ENSGALG00000040995.2	3.24969832292519e-32	4.26131419836289	0.413	0.031	2.93252776660769e-28	5	ENSGALG00000040995	0.382	1
ENSGALG00000048771	2.29860045117586e-12	-1.07832679087181	0.31	0.508	2.07425704714109e-08	0	ENSGALG00000048771	-0.198	-1
ENSGALG00000030587.5	9.52277854705068e-91	4.25771073981234	0.835	0.215	8.59335536085854e-87	5	ENSGALG00000030587	0.62	1
NCAPG	3.24977064970864e-12	-1.17242581119844	0.262	0.456	2.93259303429708e-08	0	NCAPG	-0.194	-1
MYBPHL	5.2128838231677e-13	4.24424068500395	0.183	0.017	4.70410636202653e-09	5	MYBPHL	0.166	1
LMNB1	4.11174258090031e-12	-0.583459339908387	0.87	0.939	3.71043650500444e-08	0	LMNB1	-0.069	-1
BORA	4.22281004430175e-12	-2.38965652741911	0.036	0.178	3.8106637839779e-08	0	BORA	-0.142	-1
CENPI	4.44437998565831e-12	-2.2482286352762	0.054	0.201	4.01060849905806e-08	0	CENPI	-0.147	-1
CDC20	6.52164454075723e-12	-1.07332088289328	0.551	0.61	5.88513203357932e-08	0	CDC20	-0.0589999999999999	-1
CDC45	6.57637076353985e-12	-1.30270500818046	0.211	0.39	5.93451697701836e-08	0	CDC45	-0.179	-1
PENK	8.19030283713102e-12	-3.26495476535974	0.476	0.596	7.39092928022704e-08	0	PENK	-0.12	-1
CNR1.5	7.24415234071544e-80	4.16232242492808	0.835	0.13	6.53712307226161e-76	5	CNR1	0.705	1
CDCA7L	1.40371830202608e-11	-0.507005319101918	0.828	0.913	1.26671539574834e-07	0	CDCA7L	-0.0850000000000001	-1
BIRC5	1.49441509433886e-11	-0.606995369356958	0.783	0.878	1.34856018113139e-07	0	BIRC5	-0.095	-1
MIS18BP1	2.01570627361457e-11	-1.21424598689306	0.223	0.409	1.81897334130979e-07	0	MIS18BP1	-0.186	-1
HAUS8	2.05550062290958e-11	-1.1299210826839	0.205	0.407	1.8548837621136e-07	0	HAUS8	-0.202	-1
CENPN	2.77751284112801e-11	-1.33334599937954	0.148	0.336	2.50642758783392e-07	0	CENPN	-0.188	-1
ENSGALG00000038416	3.67982657014832e-11	-1.20301413103186	0.247	0.364	3.32067549690184e-07	0	ENSGALG00000038416	-0.117	-1
ENSGALG00000043584.5	3.38853515372709e-33	4.03491686591492	0.505	0.066	3.05781412272333e-29	5	ENSGALG00000043584	0.439	1
ACTN2	1.67314921727237e-19	4.01917412936918	0.321	0.047	1.50984985366659e-15	5	ACTN2	0.274	1
RAD21	5.2733508425592e-11	-0.611968457838989	0.636	0.785	4.75867180032542e-07	0	RAD21	-0.149	-1
HIST1H111R	5.32431654722383e-11	-2.22205657892304	0.075	0.217	4.80466325221478e-07	0	HIST1H111R	-0.142	-1
ENSGALG00000050309	7.83728308733434e-11	-2.29107030769706	0.06	0.192	7.07236425801051e-07	0	ENSGALG00000050309	-0.132	-1
ENSGALG00000013624	1.07977613806697e-16	3.88167060561924	0.239	0.019	9.74389986991635e-13	5	ENSGALG00000013624	0.22	1
ENSGALG00000038969.2	1.02209794583999e-148	3.87486647317771	0.891	0.18	9.22341186326009e-145	2	ENSGALG00000038969	0.711	1
HN1	1.38885310443375e-10	-0.44398608843584	0.955	0.975	1.25330104144101e-06	0	HN1	-0.02	-1
HIST1H110	1.45367097220436e-10	-1.9441871319263	0.09	0.234	1.31179268531721e-06	0	HIST1H110	-0.144	-1
ENSGALG00000011747.2	0	3.85538715487117	1	0.925	0	2	ENSGALG00000011747	0.075	1
CCNB3.1	9.70847030210984e-52	3.79627576217676	0.399	0.036	8.76092360062392e-48	1	CCNB3	0.363	1
KIAA1524	1.7088765100991e-10	-1.22574162573089	0.193	0.372	1.54209016271343e-06	0	KIAA1524	-0.179	-1
ENSGALG00000053046.1	3.23008409122439e-23	3.76208898986657	0.339	0.032	2.91482788392089e-19	5	ENSGALG00000053046	0.307	1
CENPL	2.01963369716634e-10	-1.52716005116904	0.099	0.262	1.8225174483229e-06	0	CENPL	-0.163	-1
SRL.3	2.83426511998111e-44	3.7492720701137	0.596	0.095	2.55764084427095e-40	5	SRL	0.501	1
ATAD2	2.09436282970308e-10	-1.00024483581576	0.274	0.461	1.88995301752406e-06	0	ATAD2	-0.187	-1
NOP56	2.2805958126817e-10	-0.305288718419205	0.988	0.998	2.05800966136397e-06	0	NOP56	-0.01	-1
MAD2L1	2.28393757247075e-10	-0.557476910138514	0.801	0.877	2.0610252653976e-06	0	MAD2L1	-0.076	-1
CENPC	2.30531307681171e-10	-1.39959476447523	0.127	0.297	2.08031452051489e-06	0	CENPC	-0.17	-1
RRM2	2.48987990585288e-10	-0.85275348275778	0.587	0.722	2.24686762704164e-06	0	RRM2	-0.135	-1
HIST1H2B5.1	2.22567467867997e-27	3.74539184662767	0.23	0.02	2.0084488300408e-23	2	HIST1H2B5	0.21	1
CKAP2L	2.70995092751222e-10	-1.64923950806397	0.093	0.247	2.44545971698703e-06	0	CKAP2L	-0.154	-1
MTFR2	2.90784071940428e-10	-1.07075439330353	0.34	0.493	2.62403546519042e-06	0	MTFR2	-0.153	-1
FRMD4B.1	2.45900455286457e-24	3.73793512815779	0.358	0.044	2.21900570850499e-20	5	FRMD4B	0.314	1
SAP30	3.28749620027706e-10	-0.568748710568628	0.696	0.818	2.96663657113002e-06	0	SAP30	-0.122	-1
SPDL1	3.40113265717557e-10	-0.897113075586207	0.352	0.532	3.06918210983524e-06	0	SPDL1	-0.18	-1
RBM24.5	4.30659895031004e-153	3.72904646393348	1	0.718	3.88627489275978e-149	5	RBM24	0.282	1
CENPH	4.09931178300565e-10	-0.701276432347562	0.533	0.664	3.6992189529843e-06	0	CENPH	-0.131	-1
CKB	5.61097837259461e-10	-0.928323919123184	0.958	0.982	5.06334688342938e-06	0	CKB	-0.024	-1
TFDP2	5.82984590218102e-10	-0.390693760447955	0.94	0.968	5.26085294212816e-06	0	TFDP2	-0.028	-1
SASS6	5.84364234017387e-10	-0.950296631362745	0.277	0.465	5.2733028477729e-06	0	SASS6	-0.188	-1
ATAD5	6.71957923603624e-10	-0.804694026697951	0.407	0.576	6.0637483025991e-06	0	ATAD5	-0.169	-1
H2AFJ.2	1.09841515611104e-122	3.69413925733961	0.786	0.179	9.912098368746e-119	2	H2AFJ	0.607	1
CKAP2	6.8542950468907e-10	-0.606267331030848	0.732	0.816	6.18531585031417e-06	0	CKAP2	-0.084	-1
GADD45G.4	5.44908174555768e-73	3.68414880740209	0.872	0.225	4.91725136719125e-69	5	GADD45G	0.647	1
ENSGALG00000050309.2	1.17034274149433e-66	3.65484495630401	0.541	0.066	1.05611728992448e-62	2	ENSGALG00000050309	0.475	1
PARPBP	9.17366847984353e-10	-2.20804972092916	0.027	0.142	8.2783184362108e-06	0	PARPBP	-0.115	-1
PCNA	9.40668555659732e-10	-0.415176154056188	0.973	0.955	8.48859304627343e-06	0	PCNA	0.018	-1
GPRC5B.2	2.71118161916931e-29	3.61183102188033	0.385	0.065	2.44657029313838e-25	5	GPRC5B	0.32	1
HELLS	1.02427628959945e-09	-0.448651319044388	0.789	0.804	9.24306923734546e-06	0	HELLS	-0.015	-1
ENSGALG00000011164	1.08808775719625e-09	-2.73314076567292	0.072	0.189	9.81890392093896e-06	0	ENSGALG00000011164	-0.117	-1
RFC3	1.2954710331062e-09	-1.00964824615921	0.259	0.415	1.16903306027503e-05	0	RFC3	-0.156	-1
KIAA0753	1.41173506036153e-09	-0.974514911296795	0.298	0.466	1.27394971847024e-05	0	KIAA0753	-0.168	-1
NUP35	1.656844193638e-09	-0.89858159481859	0.322	0.48	1.49513620033893e-05	0	NUP35	-0.158	-1
ARL6IP1	1.81669519487973e-09	-0.599490644223691	0.672	0.787	1.63938574385947e-05	0	ARL6IP1	-0.115	-1
WEE1	1.82937268385123e-09	-1.362175790997	0.123	0.283	1.65082590990735e-05	0	WEE1	-0.16	-1
MCPH1	2.33706582901096e-09	-0.803772176800203	0.38	0.547	2.10896820409949e-05	0	MCPH1	-0.167	-1
FEN1	2.34477030186021e-09	-0.510104715041435	0.702	0.823	2.11592072039865e-05	0	FEN1	-0.121	-1
H2AX	2.48336961957887e-09	-1.07164804110856	0.196	0.372	2.24099274470797e-05	0	H2AX	-0.176	-1
TNFAIP8L1	2.49136143941725e-09	-1.06400053629499	0.289	0.395	2.24820456293013e-05	0	TNFAIP8L1	-0.106	-1
PRPF40A	3.24404270998263e-09	-0.358536240381689	0.949	0.963	2.92742414148833e-05	0	PRPF40A	-0.014	-1
TUBB4B	3.31509651248626e-09	-0.507836272399712	0.798	0.864	2.9915430928676e-05	0	TUBB4B	-0.0659999999999999	-1
CHAF1A	4.12633442695156e-09	-0.584086152991764	0.614	0.753	3.72360418688109e-05	0	CHAF1A	-0.139	-1
NCAPG2	4.31677396798405e-09	-2.05995108194003	0.051	0.171	3.89545682870881e-05	0	NCAPG2	-0.12	-1
BIN1	6.91629952762597e-09	-0.81778663699436	0.485	0.626	6.24126869372967e-05	0	BIN1	-0.141	-1
HIST1H111R.2	3.31677207106739e-67	3.60781962147813	0.568	0.087	2.99305511693121e-63	2	HIST1H111R	0.481	1
ITGB1BP2.5	2.63932838822314e-54	3.60479554539792	0.734	0.111	2.38172993753256e-50	5	ITGB1BP2	0.623	1
MIS18A	7.96909146312664e-09	-0.858846297601537	0.286	0.467	7.19130813632548e-05	0	MIS18A	-0.181	-1
PBK	9.46000997428709e-09	-0.782262980558624	0.355	0.529	8.53671300079667e-05	0	PBK	-0.174	-1
CENPM	1.13823442048374e-08	-1.90939140536464	0.042	0.159	0.000102714274104453	0	CENPM	-0.117	-1
CENPO	1.46414397989149e-08	-2.47985433639068	0.021	0.117	0.000132124352745408	0	CENPO	-0.096	-1
MYOD1.4	3.80123255601856e-98	3.55735142910112	1	0.39	3.43023225855115e-94	5	MYOD1	0.61	1
ENSGALG00000030587	1.81901661614302e-08	-2.02492410998833	0.184	0.294	0.000164148059440747	0	ENSGALG00000030587	-0.11	-1
VGLL2	1.96737001176306e-08	-2.68784737866652	0.036	0.129	0.000177535469861499	0	VGLL2	-0.093	-1
ASIP.4	5.05787134280125e-17	3.5460675738348	0.275	0.031	4.56422309974385e-13	5	ASIP	0.244	1
ENSGALG00000042491.2	3.88563621377577e-53	3.54161262740688	0.467	0.07	3.50639811931126e-49	2	ENSGALG00000042491	0.397	1
CHRNA1.5	1.04738747752192e-61	3.49137976867608	0.835	0.145	9.45162459715781e-58	5	CHRNA1	0.69	1
HIST1H2B8	2.27172708098706e-08	-1.52292305828257	0.12	0.257	0.000205000651788272	0	HIST1H2B8	-0.137	-1
PRR11	2.39526008539996e-08	-1.48544835286391	0.096	0.23	0.000216148270106492	0	PRR11	-0.134	-1
ENSGALG00000054420	2.43500692840352e-08	-0.563979701257133	0.669	0.766	0.000219735025219134	0	ENSGALG00000054420	-0.097	-1
AURKAIP1	2.50549307713767e-08	-0.357831799429759	0.943	0.964	0.000226095695280903	0	AURKAIP1	-0.021	-1
ENSGALG00000004518.5	2.6670285200538e-149	3.48100269765434	0.991	0.729	2.40672653649655e-145	5	ENSGALG00000004518	0.262	1
DNAJC7	2.76739456074522e-08	-0.345019999416734	0.961	0.965	0.000249729685161649	0	DNAJC7	-0.004	-1
HIST1H101.2	7.64681357634765e-124	3.45287349537806	0.84	0.223	6.90048457129611e-120	2	HIST1H101	0.617	1
ENSGALG00000033570	3.2654672245521e-08	-0.967473837804429	0.259	0.402	0.000294675762343582	0	ENSGALG00000033570	-0.143	-1
WIPF1.5	2.12919731049087e-79	3.44070464134987	0.927	0.208	1.92138765298697e-75	5	WIPF1	0.719	1
NRXN1.3	6.87777527006669e-35	3.43017316852416	0.587	0.159	6.20650440370818e-31	5	NRXN1	0.428	1
RASGRP3	5.01282833074797e-13	3.40523256167625	0.202	0.018	4.52357628566697e-09	5	RASGRP3	0.184	1
USP1	3.69691345814748e-08	-0.454790944480945	0.735	0.822	0.000333609470463229	0	USP1	-0.087	-1
ENSGALG00000026161	6.70378405071395e-16	3.36475349232118	0.257	0.035	6.04949472736427e-12	5	ENSGALG00000026161	0.222	1
LAPTM4B	4.29542190449432e-08	-3.91927599429649	0.009	0.085	0.000387618872661567	0	LAPTM4B	-0.076	-1
TMOD1.3	1.85949020036775e-35	3.33472143083482	0.541	0.078	1.67800395681186e-31	5	TMOD1	0.463	1
DMGDH.4	3.68058600106516e-52	3.30932110151028	0.725	0.158	3.3213608073612e-48	5	DMGDH	0.567	1
ENSGALG00000010718.4	2.31316526333114e-23	3.29260370656535	0.459	0.079	2.08740033363002e-19	5	ENSGALG00000010718	0.38	1
KLHL40.1	6.57004692732794e-19	3.29154639978231	0.312	0.051	5.92881034722073e-15	5	KLHL40	0.261	1
ENSGALG00000051325.2	3.34846984835748e-27	3.29011336519715	0.261	0.033	3.02165919115779e-23	2	ENSGALG00000051325	0.228	1
MAP1A	6.36215774240785e-08	-1.0703602880033	0.431	0.501	0.000574121114674884	0	MAP1A	-0.07	-1
HIST1H110.2	4.61541753601778e-65	3.251122770253	0.588	0.103	4.16495278450245e-61	2	HIST1H110	0.485	1
KPNA2.1	1.37139255414824e-148	3.24880641304164	0.948	0.384	1.23754464086337e-144	1	KPNA2	0.564	1
ENSGALG00000003203.4	5.04903308292862e-26	3.16924719571583	0.459	0.071	4.55624745403479e-22	5	ENSGALG00000003203	0.388	1
CAMK2A.1	5.91912542094849e-26	3.1626269194503	0.431	0.074	5.34141877986392e-22	5	CAMK2A	0.357	1
CENPF.1	4.6127608928041e-115	3.0993038547236	0.926	0.331	4.16255542966642e-111	1	CENPF	0.595	1
GPM6B	8.11699993110053e-08	-0.919512394226256	0.509	0.587	0.000732478073782512	0	GPM6B	-0.078	-1
WDR75	8.1483785366227e-08	-0.490125192630613	0.593	0.745	0.000735309679144833	0	WDR75	-0.152	-1
NRBP1	1.01817834090293e-07	-0.860300891341434	0.364	0.493	0.000918804134830808	0	NRBP1	-0.129	-1
FILIP1	2.15121570460276e-12	3.07786126175536	0.211	0.064	1.94125705183353e-08	5	FILIP1	0.147	1
SOX6.3	5.36419008521648e-38	3.07544234901592	0.679	0.197	4.84064513289936e-34	5	SOX6	0.482	1
STARD13.4	8.09030537208403e-32	3.05403465251297	0.569	0.101	7.30069156776863e-28	5	STARD13	0.468	1
POLQ	1.08541263028441e-07	-2.06593737700576	0.033	0.132	0.000979476357568656	0	POLQ	-0.099	-1
ENSGALG00000035814	1.10531845572167e-07	-1.74935099285418	0.051	0.159	0.000997439374443233	0	ENSGALG00000035814	-0.108	-1
ENSGALG00000012177.4	8.28504122153584e-27	3.05159560706155	0.523	0.139	7.47642119831395e-23	5	ENSGALG00000012177	0.384	1
PCNT	1.14345622401727e-07	-0.454925077579964	0.846	0.895	0.00103185489655319	0	PCNT	-0.049	-1
CHRND.2	1.56484358640158e-12	3.05159560706155	0.229	0.029	1.41211485236878e-08	5	CHRND	0.2	1
ENSGALG00000049751	1.84688538403636e-07	-1.34652648861194	0.111	0.241	0.00166662937055442	0	ENSGALG00000049751	-0.13	-1
PDZD11	1.86185665787081e-07	-0.648308865697809	0.383	0.549	0.00168013944806262	0	PDZD11	-0.166	-1
AQP1.2	2.19424320838081e-06	3.05159560706155	0.119	0.016	0.0198008507124285	5	AQP1	0.103	1
CCSAP	2.01240226307333e-07	-2.44828425738982	0.018	0.101	0.00181599180219738	0	CCSAP	-0.083	-1
ZCCHC17	2.12116522961425e-07	-0.533793143501489	0.503	0.66	0.0019141395032039	0	ZCCHC17	-0.157	-1
CDK1	2.23060236683138e-07	-0.493868885055551	0.858	0.879	0.00201289557582864	0	CDK1	-0.021	-1
MGME1	2.2373622221043e-07	-0.653213743565159	0.346	0.516	0.00201899566922692	0	MGME1	-0.17	-1
ENSGALG00000046830	2.24846412517121e-07	-0.769879256102791	0.349	0.486	0.0020290140265545	0	ENSGALG00000046830	-0.137	-1
MYOG	2.4606491148583e-07	-3.37629814456409	0.045	0.12	0.00222048976124813	0	MYOG	-0.075	-1
ENSGALG00000051336	2.49227837310784e-07	-2.02042271775339	0.03	0.124	0.00224903200389251	0	ENSGALG00000051336	-0.094	-1
C1H12ORF73	2.72871020038859e-07	-0.568097985610351	0.515	0.659	0.00246238808483066	0	C1H12ORF73	-0.144	-1
ASPM.1	2.89654099551898e-205	3.00645893806102	0.993	0.597	2.61383859435633e-201	1	ASPM	0.396	1
TNFAIP8L3	3.38520239208824e-07	-2.06294733439994	0.087	0.19	0.00305480663862042	0	TNFAIP8L3	-0.103	-1
ABCA1.2	3.94487497343735e-19	3.00167038172987	0.358	0.067	3.55985517602986e-15	5	ABCA1	0.291	1
ATF4	3.45865150104805e-07	-0.2757434212125	0.994	0.996	0.00312108711454576	0	ATF4	-0.002	-1
NDE1	3.52448506993963e-07	-0.614451674336162	0.5	0.637	0.00318049532711352	0	NDE1	-0.137	-1
NUDT1	3.61198495915308e-07	-0.41303580505637	0.813	0.873	0.00325945522713974	0	NUDT1	-0.0600000000000001	-1
ZBTB18.4	1.31690957180255e-44	2.98710688060984	0.697	0.154	1.18837919759462e-40	5	ZBTB18	0.543	1
CEP135	3.7493579104859e-07	-1.11845480071391	0.142	0.279	0.00338342057842248	0	CEP135	-0.137	-1
MYO18B.1	2.877324745802e-19	2.98702360576547	0.376	0.071	2.59649785061172e-15	5	MYO18B	0.305	1
DGUOK	3.91496972563966e-07	-0.502320064213635	0.795	0.84	0.00353286868041723	0	DGUOK	-0.0449999999999999	-1
HIST1H2B5	4.31663349826339e-07	-2.99004906870987	0.009	0.078	0.00389533006883289	0	HIST1H2B5	-0.069	-1
MYLK4.3	6.67054716874039e-20	2.97682783865958	0.404	0.067	6.01950176507132e-16	5	MYLK4	0.337	1
ENSGALG00000047904	4.9106414256159e-07	-3.02042271775339	0.006	0.071	0.00443136282247579	0	ENSGALG00000047904	-0.065	-1
IGFBP3.3	5.27593969239555e-51	2.96349482857292	0.743	0.22	4.76100797841774e-47	5	IGFBP3	0.523	1
CASS4	5.86392494910363e-07	-3.11728425700598	0.024	0.095	0.00529160587407111	0	CASS4	-0.071	-1
MAP1A.5	4.03489775894749e-96	2.96177138659944	0.917	0.444	3.64109173767422e-92	5	MAP1A	0.473	1
ENSGALG00000010718	6.22916808272502e-07	-2.25215300366917	0.039	0.134	0.00562120127785106	0	ENSGALG00000010718	-0.095	-1
EIF1	6.2569218493922e-07	-0.186083802863312	1	1	0.00564624627689152	0	EIF1	0	-1
DGKH	6.6083549621592e-07	-0.784609780654618	0.428	0.557	0.00596337951785247	0	DGKH	-0.129	-1
CSRP1.1	6.36410863280077e-34	2.95874682863788	0.587	0.162	5.74297163023941e-30	5	CSRP1	0.425	1
NAV3.3	8.67365956327561e-52	2.91461470423416	0.826	0.381	7.82711038989991e-48	5	NAV3	0.445	1
ENSGALG00000044404	7.90715483633051e-07	-2.47985433639069	0.015	0.09	0.00713541652430466	0	ENSGALG00000044404	-0.075	-1
NUP58	7.94648627652469e-07	-0.51067356423844	0.563	0.699	0.00717090921593588	0	NUP58	-0.136	-1
AKAP6.1	1.25305151023806e-10	2.90213470817896	0.248	0.064	1.13075368283882e-06	5	AKAP6	0.184	1
ENSGALG00000014960	8.5514325567949e-07	-0.910449875728256	0.238	0.375	0.00771681273925172	0	ENSGALG00000014960	-0.137	-1
CHRNA1	8.67439104191848e-07	-1.58624016920784	0.13	0.227	0.00782777047622724	0	CHRNA1	-0.097	-1
LMOD2.1	2.69016584364359e-08	2.90103593048617	0.165	0.029	0.000242760565730397	5	LMOD2	0.136	1
ENSGALG00000052907.1	6.48831830497619e-18	2.88167060561924	0.376	0.076	5.85505843841051e-14	5	ENSGALG00000052907	0.3	1
COL25A1.5	4.28839396916149e-41	2.87898652104803	0.752	0.214	3.86984671777132e-37	5	COL25A1	0.538	1
ENSGALG00000042491	9.90009581916572e-07	-1.75240490440534	0.078	0.171	0.00893384646721514	0	ENSGALG00000042491	-0.093	-1
CNR1	9.94653947279718e-07	-1.66655933371958	0.133	0.208	0.00897575722025218	0	CNR1	-0.075	-1
ENSGALG00000047126.2	7.43189987348134e-57	2.87631031028291	0.572	0.141	6.70654644582956e-53	2	ENSGALG00000047126	0.431	1
EIF2S2	1.03590926353659e-06	-0.196028710501859	1	0.999	0.0093480451941542	0	EIF2S2	0.001	-1
MAP1LC3A	1.07318203488612e-06	-0.883272752402696	0.307	0.419	0.00968439468281237	0	MAP1LC3A	-0.112	-1
ENSGALG00000053107.3	3.77305491760882e-26	2.86799566872216	0.56	0.123	3.4048047576502e-22	5	ENSGALG00000053107	0.437	1
MRPL41	1.16280626512921e-06	-0.338431895439129	0.883	0.934	0.010493163736526	0	MRPL41	-0.051	-1
PKIG.2	1.56190164329907e-17	2.84370275542022	0.339	0.06	1.40946004291308e-13	5	PKIG	0.279	1
TIMM8A	1.32745464644425e-06	-0.269218138186825	0.976	0.981	0.0119789507295129	0	TIMM8A	-0.005	-1
ENSGALG00000042339.4	6.2037245615074e-48	2.83905097168145	0.835	0.179	5.59824104430428e-44	5	ENSGALG00000042339	0.656	1
ADK	1.40502555788553e-06	-0.459690057045551	0.819	0.878	0.012678950634359	0	ADK	-0.0590000000000001	-1
NCAPH2	1.54503400646467e-06	-0.795991151143342	0.274	0.399	0.0139423868743372	0	NCAPH2	-0.125	-1
GNL3	1.55808263667081e-06	-0.246816375950731	0.985	0.984	0.0140601377133174	0	GNL3	0.001	-1
SFR1	1.56330559894333e-06	-0.996854246614983	0.184	0.302	0.0141072697248647	0	SFR1	-0.118	-1
RHNO1	1.5948242402786e-06	-1.90494550033345	0.033	0.121	0.0143916939442741	0	RHNO1	-0.088	-1
STK17B.2	1.31258286014475e-25	2.82172806516296	0.514	0.111	1.18447477299462e-21	5	STK17B	0.403	1
MAD2L1BP	1.6717315465064e-06	-1.46973011911698	0.069	0.173	0.0150857054756737	0	MAD2L1BP	-0.104	-1
CDC7	1.72966415060406e-06	-1.02042271775339	0.142	0.275	0.015608489295051	0	CDC7	-0.133	-1
TMPO	1.75842072858456e-06	-0.370951084565753	0.898	0.925	0.0158679886547471	0	TMPO	-0.027	-1
CCDC43	1.79970659015555e-06	-0.419158404703131	0.702	0.786	0.0162405522695636	0	CCDC43	-0.0840000000000001	-1
USP13.1	1.85774791986895e-18	2.8145564097607	0.349	0.072	1.67643172288974e-14	5	USP13	0.277	1
MID1	1.88898352952691e-06	-0.425264449926343	0.738	0.845	0.0170461873704508	0	MID1	-0.107	-1
JAM3.5	2.39067956931164e-74	2.80820844367822	0.899	0.437	2.15734924334683e-70	5	JAM3	0.462	1
HIST1H2B8.2	1.10700670934974e-52	2.80416260258231	0.572	0.137	9.98962854517205e-49	2	HIST1H2B8	0.435	1
PRC1	1.99415753804369e-06	-2.89489183566953	0.006	0.066	0.0179952776233062	0	PRC1	-0.06	-1
GTSE1.1	1.74746407197154e-100	2.80380620278313	0.827	0.233	1.57691157854712e-96	1	GTSE1	0.594	1
FSTL4.4	2.29166172209777e-29	2.80071971443113	0.642	0.18	2.06799553802102e-25	5	FSTL4	0.462	1
FZR1	2.19182403377424e-06	-0.681439458686295	0.352	0.489	0.0197790200807787	0	FZR1	-0.137	-1
RBM24	2.31578581200415e-06	-1.5287693744275	0.699	0.756	0.0208976511675255	0	RBM24	-0.0570000000000001	-1
CACYBP	2.37492139315495e-06	-0.312252890034123	0.898	0.945	0.0214312906518303	0	CACYBP	-0.0469999999999999	-1
DEK	2.41781778670578e-06	-0.372404083489955	0.91	0.945	0.0218183877072329	0	DEK	-0.0349999999999999	-1
HSPH1	2.54175387099671e-06	-0.500946583396229	0.599	0.714	0.0229367869318743	0	HSPH1	-0.115	-1
AHSA1	2.54427185086501e-06	-0.305416376163322	0.861	0.934	0.0229595091822059	0	AHSA1	-0.0730000000000001	-1
NUP50	2.57009650477106e-06	-0.493636860822089	0.548	0.687	0.023192550859054	0	NUP50	-0.139	-1
PKNOX1	2.71472819364106e-06	-0.560587604485887	0.512	0.638	0.0244977072194169	0	PKNOX1	-0.126	-1
USP10	2.82353278770872e-06	-0.224909830488988	0.976	0.995	0.0254795598762835	0	USP10	-0.019	-1
CCNB3	2.85573056070409e-06	-1.77426213048399	0.045	0.133	0.0257701125797937	0	CCNB3	-0.088	-1
ENSGALG00000038207	9.95544578696447e-07	2.79920844542727	0.138	0.021	0.00898379427815674	5	ENSGALG00000038207	0.117	1
DCK	3.11254756526385e-06	-0.688440958202103	0.364	0.498	0.028087629228941	0	DCK	-0.134	-1
ENSGALG00000051776.4	2.5937661231381e-30	2.7946873040246	0.642	0.199	2.34061454951982e-26	5	ENSGALG00000051776	0.443	1
ENSGALG00000047126	3.13799051599789e-06	-1.20637314312178	0.157	0.248	0.028317226416365	0	ENSGALG00000047126	-0.091	-1
CENPU	3.20840986452818e-06	-0.888252638306494	0.217	0.355	0.0289526906175023	0	CENPU	-0.138	-1
ENSGALG00000053107	3.21396072401325e-06	-1.61451623022667	0.081	0.185	0.0290027815734956	0	ENSGALG00000053107	-0.104	-1
RERG.1	1.68606358032294e-19	2.77999918772434	0.422	0.1	1.52150377488342e-15	5	RERG	0.322	1
KIF18B	3.41802679903933e-06	-1.60538521847454	0.048	0.141	0.0308442738345309	0	KIF18B	-0.093	-1
SLC25A32	3.44084527640272e-06	-0.401960301778905	0.651	0.739	0.0310501877742581	0	SLC25A32	-0.088	-1
PLS3	3.55891621527351e-06	-0.797495865945599	0.729	0.776	0.0321156599266282	0	PLS3	-0.047	-1
PALMD.3	4.05266989396845e-13	2.77723319542625	0.321	0.071	3.65712931231713e-09	5	PALMD	0.25	1
IFI27L2.1	1.90886796420487e-21	2.77225938889866	0.422	0.118	1.72256245089847e-17	5	IFI27L2	0.304	1
PARN	3.59659013646886e-06	-0.472507203787552	0.599	0.682	0.032455629391495	0	PARN	-0.0830000000000001	-1
UTS2R.5	2.76971619168881e-39	2.76091844615863	0.697	0.173	2.49939189137998e-35	5	UTS2R	0.524	1
PRC1.1	1.45314681764571e-14	2.75994983002847	0.159	0.023	1.31131968824349e-10	1	PRC1	0.136	1
CAPN11.3	1.33481948203199e-31	2.74736951390765	0.587	0.178	1.20454110058567e-27	5	CAPN11	0.409	1
MEGF10	4.20324680812426e-06	-1.30326961696277	0.247	0.26	0.0379300991965133	0	MEGF10	-0.013	-1
ENSGALG00000042810.1	3.78127625680175e-09	2.74226754895383	0.193	0.03	3.4122236941379e-05	5	ENSGALG00000042810	0.163	1
BVES.2	1.20814079056348e-23	2.73497154403412	0.486	0.123	1.09022624940449e-19	5	BVES	0.363	1
TRIM36	4.01973713186352e-14	2.72379094583752	0.312	0.058	3.62741078779364e-10	5	TRIM36	0.254	1
MYLK3	4.29870094698077e-06	-1.06200182150479	0.145	0.263	0.0387914773455545	0	MYLK3	-0.118	-1
ANAPC15	4.41513757617729e-06	-0.317080775658534	0.801	0.895	0.0398422014874238	0	ANAPC15	-0.094	-1
GTF2B	4.43862987900188e-06	-0.352586034835205	0.831	0.879	0.0400541960281129	0	GTF2B	-0.048	-1
BUB1B.1	3.93101812555052e-165	2.72254001760412	0.985	0.392	3.54735075649679e-161	1	BUB1B	0.593	1
SLTM	4.52522573952623e-06	-0.97755091049238	0.172	0.297	0.0408356370734847	0	SLTM	-0.125	-1
GHR.2	6.81543717641864e-34	2.72147617694854	0.67	0.219	6.15025050800018e-30	5	GHR	0.451	1
PNN	4.64342882809776e-06	-0.215888901498788	1	0.996	0.0419023017447542	0	PNN	0.004	-1
ITGB1BP2	4.93184160317077e-06	-1.52292305828257	0.093	0.186	0.0445049386270131	0	ITGB1BP2	-0.093	-1
DLL1	5.17287703437055e-06	-0.879133584271963	0.268	0.329	0.0466800423581598	0	DLL1	-0.061	-1
SLAMF8	3.44364141871235e-11	2.72038969858618	0.22	0.041	3.10754201624602e-07	5	SLAMF8	0.179	1
TNNI1.5	1.67506328517933e-51	2.71338869301646	0.881	0.513	1.51157710854583e-47	5	TNNI1	0.368	1
CCT5	5.6157834744675e-06	-0.200150832718362	1	0.999	0.0506768300735947	0	CCT5	0.001	-1
LSM8	5.68001685423691e-06	-0.282768239705935	0.928	0.951	0.0512564720926339	0	LSM8	-0.0229999999999999	-1
ENSGALG00000004144	5.71549478346625e-06	-0.641320914478791	0.364	0.488	0.0515766249259994	0	ENSGALG00000004144	-0.124	-1
TCERG1	5.78538865066431e-06	-0.261301377648916	0.979	0.989	0.0522073471835948	0	TCERG1	-0.01	-1
ENSGALG00000006123	5.90804439687271e-06	-0.881716446921796	0.184	0.318	0.0533141926373793	0	ENSGALG00000006123	-0.134	-1
MYL4	6.27110527477183e-06	-0.846291965978516	0.458	0.519	0.056590453999541	0	MYL4	-0.061	-1
TRIM59	6.29911639892097e-06	-1.07570515325458	0.16	0.274	0.0568432263838628	0	TRIM59	-0.114	-1
PHPT1	6.35680918128836e-06	-0.247564913054496	0.934	0.973	0.0573638460519462	0	PHPT1	-0.0389999999999999	-1
ITGA6.5	1.69619474817327e-84	2.69710883748291	0.972	0.508	1.53064614075156e-80	5	ITGA6	0.464	1
ENSGALG00000054138.5	7.22829566312259e-39	2.69061782658426	0.835	0.342	6.52281400640182e-35	5	ENSGALG00000054138	0.493	1
GPATCH1	6.91964679124389e-06	-0.496380551646044	0.554	0.663	0.0624428926441848	0	GPATCH1	-0.109	-1
MTMR12	9.46858975145154e-23	2.67635169764173	0.376	0.111	8.54445539170987e-19	5	MTMR12	0.265	1
ENSGALG00000048310.4	8.83965354457909e-19	2.66386545377845	0.376	0.105	7.97690335862817e-15	5	ENSGALG00000048310	0.271	1
CENPE.1	3.04015023386423e-153	2.66276466075354	0.993	0.46	2.74343157103908e-149	1	CENPE	0.533	1
DSN1	7.86579837933679e-06	-0.524836024362925	0.515	0.616	0.0709809645751352	0	DSN1	-0.101	-1
MYL4.5	2.08055793909222e-77	2.66050695110683	0.972	0.461	1.87749548423682e-73	5	MYL4	0.511	1
KREMEN1.1	1.7293553521673e-17	2.65927818428279	0.367	0.076	1.56057026979577e-13	5	KREMEN1	0.291	1
PLS3.3	1.81708711622621e-111	2.65470545449297	0.945	0.748	1.63973941368253e-107	5	PLS3	0.197	1
CDC20.1	5.8511054057296e-169	2.6486590598566	0.985	0.494	5.28003751813039e-165	1	CDC20	0.491	1
UNC45B	9.19915070581213e-06	-4.34235081264075	0	0.036	0.0830131359692487	0	UNC45B	-0.036	-1
RRP1B	9.28552802599236e-06	-0.297956693282297	0.922	0.959	0.0837926049065551	0	RRP1B	-0.0369999999999999	-1
ASF1A	9.4210978345011e-06	-0.271365318567583	0.952	0.961	0.0850159868585379	0	ASF1A	-0.00900000000000001	-1
HMMR.1	5.64359439712355e-79	2.64536069822653	0.749	0.24	5.09277958396429e-75	1	HMMR	0.509	1
ENSGALG00000052741.4	6.03919158083077e-31	2.63796767803738	0.633	0.179	5.44976648254169e-27	5	ENSGALG00000052741	0.454	1
TRA2B	9.74199743828091e-06	-0.231144858095186	0.994	0.992	0.0879117848830469	0	TRA2B	0.002	-1
ENSGALG00000052770	9.81572140735214e-06	-1.46099530913937	0.057	0.15	0.0885770699799457	0	ENSGALG00000052770	-0.093	-1
ATL2	1.02576473732374e-05	-0.599678025224321	0.419	0.515	0.0925650098960944	0	ATL2	-0.096	-1
CLEC19A	3.47401462759038e-10	2.63655810778271	0.22	0.039	3.13495079993756e-06	5	CLEC19A	0.181	1
DLL1.5	8.40110341150213e-52	2.62651979886128	0.872	0.263	7.58115571853952e-48	5	DLL1	0.609	1
NEXN.1	3.68727220229402e-11	2.61863619978545	0.312	0.15	3.32739443535012e-07	5	NEXN	0.162	1
KPNB1	1.16420320589418e-05	-0.235570939622597	0.97	0.976	0.105057697299891	0	KPNB1	-0.00600000000000001	-1
RBMS1	1.16535388870645e-05	-0.357824025052684	0.804	0.876	0.10516153491687	0	RBMS1	-0.072	-1
BUB1.1	7.71445405825502e-89	2.61179906207902	0.823	0.235	6.96152334216933e-85	1	BUB1	0.588	1
MEF2C	1.20700435344465e-05	-2.51699010252883	0.069	0.155	0.108920072854846	0	MEF2C	-0.086	-1
HYLS1	1.24324127457704e-05	-1.24281513908984	0.09	0.171	0.112190092617832	0	HYLS1	-0.081	-1
NOC2L	1.25655079743672e-05	-0.361459635588455	0.708	0.811	0.11339114396069	0	NOC2L	-0.103	-1
RPS19BP1	1.26377233779466e-05	-0.40601643913975	0.527	0.67	0.11404281576259	0	RPS19BP1	-0.143	-1
CSNK1G1	1.31228691853979e-05	-0.45282734900232	0.533	0.667	0.118420771529031	0	CSNK1G1	-0.134	-1
NCAPG2.1	1.02440815984427e-33	2.60009360678007	0.405	0.077	9.2442592344347e-30	2	NCAPG2	0.328	1
KATNA1	1.34274706929605e-05	-0.650473108003082	0.328	0.459	0.121169495533276	0	KATNA1	-0.131	-1
ENSGALG00000049318	1.34278325781271e-05	-0.900752487090771	0.398	0.51	0.121172761185019	0	ENSGALG00000049318	-0.112	-1
ENSGALG00000027571.2	1.96745515673309e-26	2.59407071728934	0.35	0.08	1.77543153343594e-22	2	ENSGALG00000027571	0.27	1
ENSGALG00000034232	1.3579201880682e-05	-1.1903477191957	0.114	0.216	0.122538717771274	0	ENSGALG00000034232	-0.102	-1
SRRM1	1.35866250253706e-05	-0.231253697381193	0.979	0.991	0.122605704228944	0	SRRM1	-0.012	-1
ENSGALG00000020999	1.3753222252822e-05	-0.334973977513476	0.807	0.889	0.124109077609465	0	ENSGALG00000020999	-0.082	-1
CCDC174	1.38990768880668e-05	-0.505409094594796	0.304	0.449	0.125425269837915	0	CCDC174	-0.145	-1
KIF2C.1	4.66416233515785e-109	2.5821762942058	0.897	0.298	4.20894009124645e-105	1	KIF2C	0.599	1
XYLT1	1.47810038357093e-05	-0.764882848466518	0.364	0.468	0.133383778613441	0	XYLT1	-0.104	-1
DDX52	1.48359624776105e-05	-0.543419465168151	0.44	0.555	0.133879725397957	0	DDX52	-0.115	-1
CRYAB.1	1.34227282136304e-06	2.57910783559881	0.147	0.025	0.0121126699399801	5	CRYAB	0.122	1
TMEM8C	1.54665774246411e-05	-3.39546214910031	0.021	0.08	0.139570394679961	0	TMEM8C	-0.059	-1
ITGA6	1.57971693075841e-05	-0.824157324132295	0.491	0.565	0.142553655831639	0	ITGA6	-0.074	-1
CYTB	1.58261518642944e-05	-0.239160157323282	1	1	0.142815194423393	0	CYTB	0	-1
WIPF1	1.58908336895661e-05	-1.08631065340985	0.217	0.285	0.143398883214645	0	WIPF1	-0.068	-1
ENSGALG00000012836.1	7.53120226859022e-61	2.5777415338501	0.649	0.181	6.79615692717582e-57	1	ENSGALG00000012836	0.468	1
ENSGALG00000049318.1	7.66939591174718e-52	2.57427382952837	0.771	0.456	6.92086287076065e-48	5	ENSGALG00000049318	0.315	1
MARCHF3.1	8.00849071983369e-10	2.57354831025691	0.229	0.056	7.22686202557793e-06	5	MARCHF3	0.173	1
ENSGALG00000048034	1.68583250538504e-05	-0.280985408092814	0.937	0.963	0.152129525285946	0	ENSGALG00000048034	-0.0259999999999999	-1
ENSGALG00000020322	1.69321034907633e-05	-0.554060152210068	0.413	0.551	0.152795301900648	0	ENSGALG00000020322	-0.138	-1
HNRNPKL.3	2.21646463874556e-26	1.49361558812366	0.822	0.354	2.00013769000399e-22	4	HNRNPKL	0.468	1
SNCB.2	2.11789903829548e-20	2.56899482397008	0.44	0.096	1.91119209215784e-16	5	SNCB	0.344	1
SS2	0.000176007393743322	2.56616877989131	0.092	0.022	1	5	SS2	0.07	1
PLEKHA5	2.01974641739969e-05	-0.453967345985349	0.747	0.794	0.182261916706148	0	PLEKHA5	-0.047	-1
DIAPH3.2	4.97328556844253e-77	2.56475470721932	0.786	0.223	4.48789289696254e-73	2	DIAPH3	0.563	1
C1QTNF12	0.000551968698251351	2.56453978296777	0.033	0.009	1	0	C1QTNF12	0.024	1
ENSGALG00000026301	2.05946907940056e-05	-1.38031866283977	0.048	0.134	0.185846489725106	0	ENSGALG00000026301	-0.086	-1
POPDC2	3.3624891784505e-07	2.56393030769531	0.156	0.035	0.00303431023463373	5	POPDC2	0.121	1
BAZ1B	2.08005870181556e-05	-0.326231147277473	0.922	0.95	0.187704497251836	0	BAZ1B	-0.0279999999999999	-1
MYBL2	2.1010873948786e-05	-0.984353463045866	0.145	0.247	0.189602126513845	0	MYBL2	-0.102	-1
ENSGALG00000046904	2.15842110576726e-13	2.55470828501856	0.167	0.032	1.94775920584437e-09	2	ENSGALG00000046904	0.135	1
FANCL	2.20002639340531e-05	-0.387716116849672	0.654	0.699	0.198530381740895	0	FANCL	-0.0449999999999999	-1
XRCC6	2.20202285845953e-05	-0.597245873664528	0.346	0.48	0.198710542747388	0	XRCC6	-0.134	-1
NMRK2	2.27185420803248e-05	-1.27370914703562	0.078	0.175	0.205012123732851	0	NMRK2	-0.097	-1
UBE2C.1	1.15343034538598e-181	2.55413570835522	1	0.616	1.04085554367631e-177	1	UBE2C	0.384	1
PASK	2.32945630892508e-05	-2.68338773047582	0.006	0.057	0.210210137317399	0	PASK	-0.051	-1
JAG2.1	1.75223038706618e-19	2.54534508235444	0.45	0.143	1.58121270128852e-15	5	JAG2	0.307	1
TMCC1	2.43347606789178e-05	-0.679385799918321	0.319	0.443	0.219596880366555	0	TMCC1	-0.124	-1
NCAPD2	2.44440190094076e-05	-0.588269060311624	0.373	0.458	0.220582827540894	0	NCAPD2	-0.085	-1
CKS2.1	6.36328570695045e-14	2.54383647158217	0.17	0.031	5.74222902195208e-10	1	CKS2	0.139	1
KIF11.1	1.00331028565433e-117	2.5429111423188	0.941	0.368	9.05387201774465e-114	1	KIF11	0.573	1
PDDC1	2.70857731992814e-05	-0.464366093478609	0.389	0.534	0.244422017350315	0	PDDC1	-0.145	-1
RAB32	1.47160712972639e-07	2.5370224342318	0.174	0.032	0.00132797827386509	5	RAB32	0.142	1
ENSGALG00000051325	2.75948514766303e-05	-1.95902217308924	0.027	0.095	0.249015939725112	0	ENSGALG00000051325	-0.068	-1
CKS1B	2.78607097462548e-05	-0.511811103162346	0.521	0.629	0.251415044750203	0	CKS1B	-0.108	-1
THRAP3	2.81736339833278e-05	-0.154776357872851	0.994	1	0.25423887306555	0	THRAP3	-0.00600000000000001	-1
HSPA4L	2.83853048663669e-05	-0.381133054642875	0.708	0.788	0.256148991114095	0	HSPA4L	-0.0800000000000001	-1
GBF1	2.86965542841126e-05	-0.480122520245141	0.581	0.642	0.258957705859832	0	GBF1	-0.0610000000000001	-1
PLK3	7.2748446707908e-15	2.5363420781518	0.303	0.08	6.56481983092162e-11	5	PLK3	0.223	1
GORASP2	2.90468152517535e-05	-0.466487112652856	0.542	0.634	0.262118460831824	0	GORASP2	-0.092	-1
ENSGALG00000048286.3	9.8857266188932e-22	1.2196219703	0.767	0.322	8.92087970088922e-18	4	ENSGALG00000048286	0.445	1
WDR3	2.92302347522308e-05	-0.258948157115102	0.961	0.969	0.263773638404131	0	WDR3	-0.00800000000000001	-1
TOPBP1	2.9846210165539e-05	-0.858671647756776	0.178	0.297	0.269332200533824	0	TOPBP1	-0.119	-1
TUBB6.3	1.20921744013608e-45	2.5312793105082	0.853	0.337	1.0911978179788e-41	5	TUBB6	0.516	1
TNFAIP8L1.1	4.92678082691112e-87	2.53067583009535	0.756	0.267	4.44592701820459e-83	1	TNFAIP8L1	0.489	1
FZD2	3.1611898268058e-05	-0.42347992747141	0.63	0.74	0.285265769970956	0	FZD2	-0.11	-1
KPNA3	3.27404784833804e-05	-0.281591971367619	0.633	0.763	0.295450077834025	0	KPNA3	-0.13	-1
RFTN2.4	8.41315676281667e-37	2.52949313017897	0.743	0.268	7.59203266276576e-33	5	RFTN2	0.475	1
CCNK	3.42275013582582e-05	-0.500806707323852	0.452	0.578	0.308868972256922	0	CCNK	-0.126	-1
SLC29A1	3.42702385055299e-05	-0.884767618395821	0.114	0.223	0.309254632273902	0	SLC29A1	-0.109	-1
FBXO5.1	1.02188968337248e-65	2.51188700246197	0.7	0.152	9.22153250275322e-62	2	FBXO5	0.548	1
ENSGALG00000042388	3.52090421299798e-05	-1.11120194831039	0.262	0.367	0.317726396180938	0	ENSGALG00000042388	-0.105	-1
SLX4IP	3.53187647660491e-05	-0.81183609594197	0.22	0.341	0.318716533248827	0	SLX4IP	-0.121	-1
HAUS3	3.60672706048972e-05	-0.859958045560142	0.169	0.287	0.325471049938592	0	HAUS3	-0.118	-1
PSMD14	3.62870642557579e-05	-0.287903028618374	0.892	0.949	0.32745446784396	0	PSMD14	-0.0569999999999999	-1
SOX8	3.6529744535313e-05	-0.6327357066195	0.485	0.579	0.329644414686664	0	SOX8	-0.094	-1
DES	3.72576497954158e-05	-3.17962131260264	0.012	0.067	0.336213031753832	0	DES	-0.055	-1
RAD54B	3.79656190785847e-05	-0.641732973005403	0.265	0.398	0.342601746565149	0	RAD54B	-0.133	-1
KCNH6.1	1.291142637747e-10	2.50727509083774	0.257	0.05	1.16512711630289e-06	5	KCNH6	0.207	1
ENSGALG00000042388.4	1.68994276457342e-34	2.50087047580016	0.798	0.299	1.52500435075106e-30	5	ENSGALG00000042388	0.499	1
ORC6	3.84225411754779e-05	-0.372240384559676	0.66	0.722	0.346725011567513	0	ORC6	-0.0619999999999999	-1
TMEM150C	3.90021583435855e-05	-1.50584954492363	0.039	0.117	0.351955476892516	0	TMEM150C	-0.078	-1
ESF1	3.90841726503297e-05	-0.317512506367437	0.798	0.851	0.352695573996575	0	ESF1	-0.0529999999999999	-1
ENSGALG00000049751.2	1.89155616771034e-43	2.5003613852339	0.514	0.134	1.70694028574181e-39	2	ENSGALG00000049751	0.38	1
RAE1	3.99133516469654e-05	-0.426991542579783	0.551	0.662	0.360178085262216	0	RAE1	-0.111	-1
SLC24A3.4	1.13779079080163e-35	2.47941926129624	0.716	0.204	1.02674240961939e-31	5	SLC24A3	0.512	1
NEK2.1	3.02654856866674e-36	2.47648501962132	0.446	0.097	2.73115742836486e-32	1	NEK2	0.349	1
XPO7	4.20327483147236e-05	-0.428638951176218	0.578	0.678	0.379303520792066	0	XPO7	-0.1	-1
PRPS2.2	4.95967998295942e-17	2.4666331063404	0.422	0.094	4.47561521662258e-13	5	PRPS2	0.328	1
ITFG1	4.22694581765252e-05	-0.580361194792068	0.34	0.473	0.381439590584963	0	ITFG1	-0.133	-1
BRCA2	4.24163716376834e-05	-0.783383520452538	0.217	0.341	0.382765337658455	0	BRCA2	-0.124	-1
STK17B	4.27839135429119e-05	-1.40124450169432	0.081	0.166	0.386082035811237	0	STK17B	-0.085	-1
ALPK2	0.000653749195634984	2.4666331063404	0.092	0.018	1	5	ALPK2	0.074	1
TNNI1	4.40600521294611e-05	-0.907311094923597	0.488	0.562	0.397597910416257	0	TNNI1	-0.0740000000000001	-1
CELF1	4.62227045359455e-05	-0.348410512121735	0.66	0.762	0.417113685732373	0	CELF1	-0.102	-1
CA8.5	3.34841920942392e-68	2.45547531645588	0.963	0.446	3.02161349458414e-64	5	CA8	0.517	1
RNF128	7.88429205379488e-14	2.45403306956076	0.33	0.086	7.1147851493445e-10	5	RNF128	0.244	1
DYNLL2	4.85622264664738e-05	-0.532083057568047	0.521	0.625	0.43822553163346	0	DYNLL2	-0.104	-1
TNNT3	1.13141899293202e-05	2.45227781336333	0.11	0.072	0.102099249922185	5	TNNT3	0.038	1
FSTL4	4.93386547943814e-05	-1.02964124778277	0.136	0.246	0.445232020864498	0	FSTL4	-0.11	-1
NMRK2.1	8.34310115115637e-30	2.43954195975388	0.397	0.091	7.5288144788035e-26	2	NMRK2	0.306	1
MRPL22	5.02670487549079e-05	-0.367073242051982	0.666	0.732	0.453609847964289	0	MRPL22	-0.0659999999999999	-1
TMEM169	5.26079213337974e-05	-0.679717415835397	0.319	0.424	0.474733882116188	0	TMEM169	-0.105	-1
ARL6IP4	5.2794035202775e-05	-0.363543200818903	0.693	0.773	0.476413373669841	0	ARL6IP4	-0.0800000000000001	-1
GINM1.1	1.52838211030812e-35	2.43378984965338	0.642	0.208	1.37921201634205e-31	5	GINM1	0.434	1
GDF8.3	2.6897933026602e-13	2.41460240358018	0.385	0.097	2.42726947632056e-09	5	GDF8	0.288	1
ENSGALG00000030561.2	8.5599307892567e-10	2.40929993127445	0.248	0.057	7.72448154422525e-06	5	ENSGALG00000030561	0.191	1
CKB.4	3.64353309349915e-76	2.40405644453995	1	0.973	3.28792426357363e-72	5	CKB	0.027	1
MLEC	5.60038255759032e-05	-0.447512877281256	0.551	0.657	0.50537852199695	0	MLEC	-0.106	-1
SEMA6B	5.63503098157517e-05	-0.703712332137045	0.277	0.319	0.508505195777343	0	SEMA6B	-0.042	-1
KIF23.1	9.2833604051091e-75	2.40139434991951	0.786	0.221	8.37730442957045e-71	1	KIF23	0.565	1
CD82	1.2469424134085e-06	2.39263252489662	0.165	0.032	0.0112524083385983	5	CD82	0.133	1
BECN1	6.0232686892033e-05	-0.517098686056589	0.449	0.552	0.543539766513706	0	BECN1	-0.103	-1
SEMA6B.5	1.08098116352288e-40	2.38827746863894	0.752	0.268	9.75477401963047e-37	5	SEMA6B	0.484	1
PLK1.1	1.35446129102256e-146	2.38768340124749	0.989	0.446	1.22226586901876e-142	1	PLK1	0.543	1
MRPL53	6.66232930881429e-05	-0.388514803431799	0.66	0.737	0.601208596827401	0	MRPL53	-0.077	-1
ORC1	6.86972055238367e-05	-0.597516975141205	0.25	0.38	0.619923582647102	0	ORC1	-0.13	-1
AATF	6.96380672569148e-05	-0.371645119434788	0.593	0.712	0.628413918926399	0	AATF	-0.119	-1
MRAS.2	1.20193044832515e-33	2.38549634361499	0.688	0.285	1.08462203656862e-29	5	MRAS	0.403	1
FAAP24	7.03598416232633e-05	-0.742437970453622	0.229	0.34	0.634927210808328	0	FAAP24	-0.111	-1
CAVIN2	2.24062434358646e-05	2.38417094614842	0.11	0.029	0.202193940765242	5	CAVIN2	0.081	1
CDKN1B.3	1.16542228114698e-104	2.38235196015631	0.982	0.808	1.05167706650704e-100	5	CDKN1B	0.174	1
HIPK3.4	1.28161148523313e-80	2.38141182883285	0.945	0.588	1.15652620427438e-76	5	HIPK3	0.357	1
ENSGALG00000038416.1	2.03355518131114e-68	2.37687442456903	0.731	0.231	1.83508019561517e-64	1	ENSGALG00000038416	0.5	1
ENSGALG00000016127.2	2.36174607944237e-05	2.37603055755949	0.138	0.077	0.21312396620888	5	ENSGALG00000016127	0.061	1
ENSGALG00000016301.5	1.05745321108275e-33	2.3700957609367	0.78	0.252	9.54245777681069e-30	5	ENSGALG00000016301	0.528	1
FGFR4	8.23866464762321e-05	-0.216461214785066	0.834	0.919	0.743457097801518	0	FGFR4	-0.0850000000000001	-1
CEP162.2	1.0585493266851e-67	2.36309550223199	0.908	0.5	9.55234912400635e-64	5	CEP162	0.408	1
NDC1	8.30539323477047e-05	-0.600459658753591	0.346	0.466	0.749478685505688	0	NDC1	-0.12	-1
ENSGALG00000010195	8.72187129871362e-05	-1.02042271775339	0.105	0.204	0.787061665995917	0	ENSGALG00000010195	-0.099	-1
APOO	8.72745794102387e-05	-0.331955641278372	0.768	0.827	0.787565804597994	0	APOO	-0.0589999999999999	-1
TICRR	8.85304943785603e-05	-0.830451774109318	0.181	0.284	0.798899181272129	0	TICRR	-0.103	-1
STK17A	1.31224742926113e-08	2.35971790242389	0.239	0.07	0.000118417208016524	5	STK17A	0.169	1
HAT1	9.28177010475486e-05	-0.351982574964808	0.633	0.748	0.837586934253079	0	HAT1	-0.115	-1
SMOC2.1	5.93359762717806e-19	2.34758043469663	0.477	0.108	5.35447849876548e-15	5	SMOC2	0.369	1
TMED5	9.3808037795715e-05	-0.276481681786735	0.931	0.942	0.846523733068532	0	TMED5	-0.0109999999999999	-1
MASTL	9.51574443218603e-05	-1.36145963558846	0.051	0.13	0.858700777560468	0	MASTL	-0.079	-1
NASP	9.57146047144431e-05	-0.268519182847912	1	0.998	0.863728592943134	0	NASP	0.002	-1
RPRM	6.32045464091524e-07	2.34377635855486	0.193	0.064	0.00570357826796191	5	RPRM	0.129	1
ENSGALG00000044404.1	9.05932098983475e-14	2.34352725563874	0.195	0.041	8.17513126122688e-10	2	ENSGALG00000044404	0.154	1
PSMC3IP	0.000100538954942968	-0.429313232697082	0.503	0.631	0.907263529405343	0	PSMC3IP	-0.128	-1
PPIL4	0.000104201347143935	-0.327427366804777	0.681	0.767	0.940312956626873	0	PPIL4	-0.086	-1
ARHGAP19.1	4.96383839175636e-33	2.34292377765617	0.435	0.106	4.47936776472093e-29	1	ARHGAP19	0.329	1
ENSGALG00000054746.3	1.67039209352929e-27	2.33918908905921	0.633	0.214	1.50736182520083e-23	5	ENSGALG00000054746	0.419	1
DNAJA1	0.000108709349950671	-0.276292252325778	0.84	0.911	0.980993173954855	0	DNAJA1	-0.0710000000000001	-1
ENSGALG00000008803	0.000109314252532	-0.834631310852054	0.199	0.289	0.986451814848766	0	ENSGALG00000008803	-0.09	-1
ARHGAP11B.1	4.61402312765219e-54	2.33836645563691	0.653	0.216	4.16369447039334e-50	1	ARHGAP11B	0.437	1
CDC42EP3.1	1.6944664816215e-12	2.33735008939543	0.339	0.096	1.52908655301524e-08	5	CDC42EP3	0.243	1
NPNT.2	1.12443175293976e-19	2.33472143083482	0.477	0.142	1.01468721385284e-15	5	NPNT	0.335	1
FANCB	0.000118399449639317	-2.11353212214487	0.012	0.064	1	0	FANCB	-0.052	-1
NOP16	0.000119307593375576	-0.264121745996111	0.934	0.964	1	0	NOP16	-0.0299999999999999	-1
MCF2L	0.000121109476143175	-0.709899386138275	0.199	0.318	1	0	MCF2L	-0.119	-1
TCOF1	0.000121277993053307	-0.280383821972682	0.828	0.897	1	0	TCOF1	-0.0690000000000001	-1
ABCF2	0.000126374501450992	-0.353373514237534	0.705	0.784	1	0	ABCF2	-0.0790000000000001	-1
PGRMC2	0.000126970754909328	-0.33768257928398	0.711	0.765	1	0	PGRMC2	-0.054	-1
PWP1	0.000127343822974707	-0.350240084215039	0.717	0.794	1	0	PWP1	-0.0770000000000001	-1
FOXO1.4	2.35044034644316e-31	2.33336657547693	0.761	0.235	2.12103736863031e-27	5	FOXO1	0.526	1
PIGL	0.000130385984300851	-1.12196074421545	0.087	0.173	1	0	PIGL	-0.086	-1
KREMEN1	0.000131320118138444	-1.46520756042628	0.051	0.117	1	0	KREMEN1	-0.066	-1
EMC8	0.000131517499037073	-0.329485185870328	0.711	0.761	1	0	EMC8	-0.05	-1
CCSAP.1	1.34427979588623e-15	2.33139752427514	0.214	0.045	1.21307808780773e-11	1	CCSAP	0.169	1
MRPS5	0.000132477718576786	-0.233630961396123	0.904	0.957	1	0	MRPS5	-0.0529999999999999	-1
TAF3	0.000132590541221867	-0.273960241571816	0.87	0.924	1	0	TAF3	-0.054	-1
EDNRB2	0.000133831587303926	-1.02042271775339	0.003	0.02	1	0	EDNRB2	-0.017	-1
TUBB6	0.000137630990655064	-0.872645757072994	0.319	0.4	1	0	TUBB6	-0.081	-1
ENSGALG00000001536.1	6.99787589274055e-15	2.32224319700522	0.376	0.095	6.31488320560907e-11	5	ENSGALG00000001536	0.281	1
ENSGALG00000001972	0.000138345025605746	-0.343239445277955	0.747	0.819	1	0	ENSGALG00000001972	-0.072	-1
NAA50	0.000139957163968252	-0.349653063361961	0.63	0.741	1	0	NAA50	-0.111	-1
ATP1B3	0.000140020114173581	-0.325526189999391	0.777	0.815	1	0	ATP1B3	-0.0379999999999999	-1
ATP13A3	0.000140451464951565	-0.453683975651139	0.425	0.553	1	0	ATP13A3	-0.128	-1
RALBP1	0.000140672251210216	-0.213210234856771	0.976	0.985	1	0	RALBP1	-0.00900000000000001	-1
CNP1.1	6.48185678486617e-08	2.31463001289535	0.202	0.047	0.000584922756266324	5	CNP1	0.155	1
SRSF11	0.000148246472197082	-0.19659212232919	0.991	0.989	1	0	SRSF11	0.002	-1
POLR2K	0.000150168862198928	-0.310723989356175	0.72	0.82	1	0	POLR2K	-0.1	-1
DLGAP5.1	3.31780284297702e-147	2.31413102114387	0.985	0.507	2.99398528550246e-143	1	DLGAP5	0.478	1
SURF6	0.000152544629368118	-0.253962870338585	0.898	0.946	1	0	SURF6	-0.0479999999999999	-1
RAD51	0.000153865752454968	-0.54275423020414	0.41	0.52	1	0	RAD51	-0.11	-1
MAP1LC3A.3	5.06647619538859e-52	2.31092196411779	0.817	0.352	4.57198811871867e-48	5	MAP1LC3A	0.465	1
KCNT2	0.000156018861351961	-0.602769270267533	0.383	0.509	1	0	KCNT2	-0.126	-1
CWC22	0.000158574029637533	-0.301517095132173	0.714	0.815	1	0	CWC22	-0.101	-1
ERCC6	0.000160217012713301	-0.521224770810545	0.398	0.516	1	0	ERCC6	-0.118	-1
TMEM69	0.000160476329925743	-0.44857571682249	0.467	0.554	1	0	TMEM69	-0.087	-1
USO1	0.000165764710291509	-0.425366357479656	0.488	0.579	1	0	USO1	-0.091	-1
BARX2	1.9455243508005e-07	2.3015738600699	0.193	0.04	0.00175564117416238	5	BARX2	0.153	1
NAP1L4	0.00017531333215044	-0.185093658137228	0.97	0.986	1	0	NAP1L4	-0.016	-1
ENSGALG00000044307.4	1.25627637534038e-12	2.29890566060233	0.358	0.093	1.13366380110716e-08	5	ENSGALG00000044307	0.265	1
TRABD	0.00017850785244624	-0.452062184369362	0.452	0.522	1	0	TRABD	-0.07	-1
SEMA6A.3	2.81199390523822e-69	2.29610635513299	0.963	0.74	2.53754330008697e-65	5	SEMA6A	0.223	1
ENSGALG00000040725	0.000181150290473016	-0.450472787887256	0.464	0.497	1	0	ENSGALG00000040725	-0.033	-1
GPM6B.5	5.40183010998535e-64	2.28594875882658	0.982	0.529	4.87461149125078e-60	5	GPM6B	0.453	1
RAPGEF2	0.000182402136374936	-0.542130820359124	0.521	0.593	1	0	RAPGEF2	-0.072	-1
CENPI.2	6.96813834944758e-30	2.28283651592559	0.42	0.101	6.2880480465415e-26	2	CENPI	0.319	1
AURKA.1	3.14974335206156e-52	2.28193751929861	0.69	0.269	2.84232840090035e-48	1	AURKA	0.421	1
ZC3H8	0.000184510837159438	-0.261991195994424	0.852	0.881	1	0	ZC3H8	-0.029	-1
ENSGALG00000003325.1	2.92376182494814e-41	2.27879344023645	0.546	0.172	2.63840267083321e-37	1	ENSGALG00000003325	0.374	1
TIMM17B	0.00018904503738924	-0.196315243384677	0.967	0.95	1	0	TIMM17B	0.017	-1
MSH6	0.000189866720190145	-0.348437154794866	0.714	0.8	1	0	MSH6	-0.0860000000000001	-1
RPA1	0.000190131166953447	-0.524140693781119	0.407	0.509	1	0	RPA1	-0.102	-1
MELK.1	3.11173653911672e-52	2.27823014418938	0.642	0.192	2.80803105289893e-48	1	MELK	0.45	1
ACTL6A	0.000191301303034072	-0.28877950007659	0.708	0.808	1	0	ACTL6A	-0.1	-1
ZNF367	2.7294254249868e-11	2.27620247042233	0.163	0.041	2.46303350350809e-07	2	ZNF367	0.122	1
ZBTB18	0.000198203027579738	-1.01640965524676	0.13	0.222	1	0	ZBTB18	-0.092	-1
CASZ1.2	2.22730142265715e-23	2.27309554767613	0.615	0.231	2.00991680380582e-19	5	CASZ1	0.384	1
CACNG1.4	2.01739506384476e-31	2.24956232527214	0.752	0.232	1.82049730561352e-27	5	CACNG1	0.52	1
RNF165.4	4.80025182771321e-48	2.24909824865325	0.835	0.336	4.3317472493284e-44	5	RNF165	0.499	1
ENSGALG00000000791.1	1.11591237292203e-21	2.24776654461583	0.306	0.082	1.00699932532484e-17	1	ENSGALG00000000791	0.224	1
BMS1	0.000203328696512608	-0.283531818507641	0.907	0.943	1	0	BMS1	-0.0359999999999999	-1
SHCBP1	0.000204227213190686	-2.02042271775339	0.015	0.067	1	0	SHCBP1	-0.052	-1
AHCY	0.000204781200258693	-0.451429995338518	0.967	0.962	1	0	AHCY	0.005	-1
SMYD1	0.000206576578400963	-4.07931640680696	0	0.025	1	0	SMYD1	-0.025	-1
SHCBP1.1	1.37643835656463e-09	2.24135613892303	0.14	0.032	1.24209797296393e-05	1	SHCBP1	0.108	1
TSSC4	0.000210195991711726	-0.383161879475341	0.539	0.659	1	0	TSSC4	-0.12	-1
CA8	0.000210574407694783	-0.666589880524316	0.455	0.5	1	0	CA8	-0.045	-1
CDC2L1	0.000210899949739542	-0.292445906814436	0.617	0.737	1	0	CDC2L1	-0.12	-1
EIF6	0.000210921905928356	-0.249081543986167	0.864	0.926	1	0	EIF6	-0.0620000000000001	-1
UBE2S	0.000211024492748746	-0.521589493213756	0.383	0.498	1	0	UBE2S	-0.115	-1
NEIL3.1	2.6254534694901e-10	2.23717195924836	0.156	0.035	2.36920921086787e-06	2	NEIL3	0.121	1
MTFR2.1	9.72929078971834e-86	2.23651127440555	0.83	0.357	8.77971200864183e-82	1	MTFR2	0.473	1
MRE11	0.000213653852043086	-0.362004494299868	0.666	0.737	1	0	MRE11	-0.071	-1
CEP162	0.000215873601732712	-0.677069147407856	0.464	0.557	1	0	CEP162	-0.093	-1
TULP3	0.000218087133791399	-0.462427264632501	0.443	0.506	1	0	TULP3	-0.063	-1
CFAP92	1.96958827882381e-10	2.2328359217317	0.312	0.082	1.7773564628106e-06	5	CFAP92	0.23	1
DDX51	0.00022200636850532	-0.497035496153185	0.392	0.465	1	0	DDX51	-0.073	-1
RBFOX2.4	5.07499893317506e-100	2.22931670525481	1	0.98	4.57967903729717e-96	5	RBFOX2	0.02	1
PPM1K	0.000227417508613152	-0.704208274060419	0.223	0.335	1	0	PPM1K	-0.112	-1
KANK3	4.9330395484155e-05	2.21870559289681	0.138	0.031	0.445157488849015	5	KANK3	0.107	1
RGS3.1	0.000184294560691643	2.21287651409461	0.11	0.023	1	5	RGS3	0.087	1
ENSGALG00000041238	0.000240178942442978	-1.30992933494837	0.048	0.121	1	0	ENSGALG00000041238	-0.073	-1
RTTN	0.000242688695319848	-0.972401202890445	0.127	0.222	1	0	RTTN	-0.095	-1
NUDC	0.000242739366261145	-0.255507552692993	0.87	0.908	1	0	NUDC	-0.038	-1
TACC3.1	1.51620617374742e-151	2.2083477559693	0.993	0.542	1.36822445118968e-147	1	TACC3	0.451	1
HNRNPKL.2	1.10743200377845e-55	1.56029836949371	0.875	0.307	9.99346640209677e-52	3	HNRNPKL	0.568	1
XYLT1.2	5.71126631281785e-45	2.19581753653499	0.78	0.412	5.15384672068683e-41	5	XYLT1	0.368	1
ADAMTS17.2	3.34420744272411e-11	2.18940481892385	0.349	0.13	3.01781279631423e-07	5	ADAMTS17	0.219	1
ZCCHC24	0.000255942353490767	-0.474722648876539	0.91	0.905	1	0	ZCCHC24	0.005	-1
ENSGALG00000052907	0.000259015341503891	-1.5647432339772	0.051	0.117	1	0	ENSGALG00000052907	-0.066	-1
XPO1	0.000262894518729612	-0.144705053639988	0.997	0.982	1	0	XPO1	0.015	-1
SSB	0.000270135120402152	-0.160092717715132	0.997	0.999	1	0	SSB	-0.002	-1
CHORDC1	0.00027063048767876	-0.454472185558035	0.464	0.575	1	0	CHORDC1	-0.111	-1
WDHD1	0.00027205012153601	-0.637517839415353	0.286	0.399	1	0	WDHD1	-0.113	-1
HSPB1.1	1.3338069163389e-12	2.18598128703155	0.477	0.227	1.20362736130422e-08	5	HSPB1	0.25	1
FGF13.2	5.99122946975255e-23	2.18532364211203	0.624	0.319	5.4064854735047e-19	5	FGF13	0.305	1
CDKN3	0.000273522933806606	-1.04843709392298	0.099	0.172	1	0	CDKN3	-0.073	-1
FAM175B	0.000278295363522037	-0.500823401415358	0.389	0.495	1	0	FAM175B	-0.106	-1
ALOX5AP.4	9.89831853681999e-23	2.17336876970518	0.596	0.154	8.93224264762636e-19	5	ALOX5AP	0.442	1
ENSGALG00000034232.1	4.64748940633764e-31	2.17331560833128	0.45	0.123	4.19389444027908e-27	1	ENSGALG00000034232	0.327	1
DEPDC1B.1	2.49817511000173e-25	2.1683392423211	0.376	0.096	2.25435321926556e-21	1	DEPDC1B	0.28	1
REPS2	0.000284823351979923	-0.694034974675326	0.274	0.385	1	0	REPS2	-0.111	-1
COX19	0.000289050875912881	-0.395685758141838	0.527	0.643	1	0	COX19	-0.116	-1
DDX10	0.000289373468742498	-0.299748984957078	0.759	0.804	1	0	DDX10	-0.045	-1
PLXNA1.1	2.00448275515638e-21	2.16370597338309	0.56	0.177	1.80884523825312e-17	5	PLXNA1	0.383	1
ECT2.1	8.42663565774624e-27	2.16227943151003	0.421	0.131	7.60419601755021e-23	1	ECT2	0.29	1
MANF	0.000303242316520265	-0.224580144231682	0.952	0.978	1	0	MANF	-0.026	-1
PRIM2	0.000303578665967017	-0.462013636073548	0.497	0.573	1	0	PRIM2	-0.076	-1
NBN	0.000304202703176551	-0.707347629419999	0.217	0.315	1	0	NBN	-0.098	-1
ENSGALG00000041221.2	3.18685481012922e-56	2.01279155344537	0.787	0.221	2.87581778066061e-52	3	ENSGALG00000041221	0.566	1
CCDC59	0.000307831486763434	-0.288618828702961	0.798	0.851	1	0	CCDC59	-0.0529999999999999	-1
CADM1	0.000308107612412531	-0.336565632344614	0.729	0.784	1	0	CADM1	-0.055	-1
BARD1	0.000309179079533189	-0.520410089451952	0.307	0.431	1	0	BARD1	-0.124	-1
ENSGALG00000014589	0.000314712227735123	-0.253466039342534	0.895	0.932	1	0	ENSGALG00000014589	-0.037	-1
OXNAD1	0.00031651422917846	-0.312976210507237	0.259	0.362	1	0	OXNAD1	-0.103	-1
ADSS	0.000330671337039893	-0.220112939076409	0.922	0.965	1	0	ADSS	-0.0429999999999999	-1
HAUS1	0.000341676865391631	-0.418182225600396	0.509	0.558	1	0	HAUS1	-0.049	-1
CENPK	0.000341876438778846	-0.305715032903291	0.72	0.714	1	0	CENPK	0.00600000000000001	-1
MOB4	0.000342961115871566	-0.339628512244736	0.66	0.742	1	0	MOB4	-0.082	-1
HIPK3	0.000343400561172911	-0.592172120589208	0.578	0.63	1	0	HIPK3	-0.052	-1
TFPI2	4.59517444663075e-13	2.15661177813721	0.44	0.207	4.14668542063959e-09	5	TFPI2	0.233	1
NUDT9	0.000344339796636366	-0.544394588585396	0.117	0.197	1	0	NUDT9	-0.08	-1
H2AFZ	0.000344959500576357	-0.168758786228049	1	1	1	0	H2AFZ	0	-1
KIF14.1	7.25545176914691e-25	2.15332129143739	0.384	0.104	6.54731967647817e-21	1	KIF14	0.28	1
PRMT3	0.000352518986266443	-0.388196391745636	0.506	0.62	1	0	PRMT3	-0.114	-1
UTP4	0.000355359673189599	-0.493649980704239	0.349	0.468	1	0	UTP4	-0.119	-1
ALPK3.4	5.47401375239657e-47	2.13405776725353	0.835	0.395	4.93975001016266e-43	5	ALPK3	0.44	1
SMC6	0.000367583092067266	-0.384995150049244	0.536	0.65	1	0	SMC6	-0.114	-1
ENSGALG00000050687	1.05212257431903e-05	2.12879897230332	0.085	0.02	0.0949435411065492	1	ENSGALG00000050687	0.065	1
RRM1	0.000381637971200914	-0.335977770622237	0.69	0.769	1	0	RRM1	-0.0790000000000001	-1
ENSGALG00000045305	3.1960775639671e-05	2.12783119288864	0.147	0.034	0.288414039372391	5	ENSGALG00000045305	0.113	1
BUB3	0.000382945098233888	-0.245053611285835	0.925	0.939	1	0	BUB3	-0.0139999999999999	-1
ENSGALG00000007882	0.000388490701266265	-0.363456445652402	0.627	0.708	1	0	ENSGALG00000007882	-0.081	-1
DDX24	0.000390530989126164	-0.246900649900517	0.873	0.911	1	0	DDX24	-0.038	-1
ENSGALG00000025996.2	1.78166967278056e-116	2.12564736874073	1	0.401	1.60777871271717e-112	2	ENSGALG00000025996	0.599	1
CRISPLD2	0.000323703907411074	2.12559618850533	0.119	0.028	1	5	CRISPLD2	0.091	1
ENSGALG00000036908	5.6364909450757e-13	2.11920668318	0.218	0.062	5.08636942883631e-09	2	ENSGALG00000036908	0.156	1
ENSGALG00000050294	0.000405722434241204	-0.841452576708068	0.12	0.215	1	0	ENSGALG00000050294	-0.095	-1
HACD1.1	1.96484056604114e-13	2.11704866855017	0.358	0.114	1.77307212679552e-09	5	HACD1	0.244	1
CKAP2L.1	2.15249268996969e-31	2.11614074943237	0.469	0.141	1.94240940342865e-27	1	CKAP2L	0.328	1
MTSS1	0.00040863535674655	-0.72964332143669	0.202	0.312	1	0	MTSS1	-0.11	-1
CPNE1	0.000411801403627507	-0.384879659872254	0.5	0.606	1	0	CPNE1	-0.106	-1
SZRD1	0.000415713834176567	-0.551784334999463	0.307	0.41	1	0	SZRD1	-0.103	-1
DYL1	0.000416658668894311	-0.183099095179565	0.997	0.999	1	0	DYL1	-0.002	-1
ENSGALG00000054915	0.000416897175017855	-0.570619800313868	0.322	0.407	1	0	ENSGALG00000054915	-0.085	-1
MICALL1.1	1.08334975896487e-10	2.1117903889803	0.321	0.099	9.77614822489902e-07	5	MICALL1	0.222	1
BRD8	0.000418887370837938	-0.560155964481546	0.313	0.426	1	0	BRD8	-0.113	-1
DNAJA2	0.000421630493803941	-0.119475803896929	1	0.996	1	0	DNAJA2	0.004	-1
HPCAL1	0.00042454958501194	-0.476431998088538	0.431	0.522	1	0	HPCAL1	-0.091	-1
ENSGALG00000049431	0.000426829675514616	-0.250405891321349	0.798	0.876	1	0	ENSGALG00000049431	-0.078	-1
ENSGALG00000030673.4	5.15256849318836e-10	2.11048929611512	0.312	0.088	4.64967780825318e-06	5	ENSGALG00000030673	0.224	1
TPX2.1	7.73049379923936e-166	2.10309698163072	1	0.849	6.9759976044336e-162	1	TPX2	0.151	1
PDE5A.1	5.9631314350681e-13	2.1030859222513	0.422	0.13	5.38112980700546e-09	5	PDE5A	0.292	1
ATRX	0.000432704641063084	-0.141355804369189	0.997	1	1	0	ATRX	-0.003	-1
ABL2	1.07279014864056e-11	2.09890132183991	0.358	0.115	9.6808583013324e-08	5	ABL2	0.243	1
PRKAB2.1	1.42495527052286e-11	2.09626465639528	0.312	0.085	1.28587963611983e-07	5	PRKAB2	0.227	1
ENSGALG00000013590	0.000449938438143759	-0.245887973139459	0.759	0.767	1	0	ENSGALG00000013590	-0.00800000000000001	-1
FBXO39.1	4.98796761003412e-33	2.09297089316769	0.498	0.153	4.50114197129479e-29	1	FBXO39	0.345	1
ZBTB41	0.000457720473822515	-0.571922459581503	0.286	0.336	1	0	ZBTB41	-0.05	-1
ARHGAP5	0.000461542760931035	-0.329155988028883	0.699	0.776	1	0	ARHGAP5	-0.0770000000000001	-1
ZNF106.1	2.18528346806216e-21	2.09159367499347	0.486	0.223	1.97199980157929e-17	5	ZNF106	0.263	1
KHDRBS2.3	7.40087834694406e-24	2.09004166310512	0.734	0.311	6.67855262028232e-20	5	KHDRBS2	0.423	1
MTSS2.5	3.31038235394875e-40	2.08812148308667	0.844	0.335	2.98728903620336e-36	5	MTSS2	0.509	1
LECT1	0.000472037331418044	-0.645622349583267	0.334	0.448	1	0	LECT1	-0.114	-1
ARF5	0.000474076519870179	-0.455064774971743	0.431	0.501	1	0	ARF5	-0.07	-1
GnRH-I	0.000477547799098664	-0.597679083947648	0.431	0.505	1	0	GnRH-I	-0.074	-1
NUP133	0.000479313066741073	-0.611782989672695	0.232	0.342	1	0	NUP133	-0.11	-1
ENSGALG00000030808	0.000483175035787879	-0.262086736814237	0.87	0.902	1	0	ENSGALG00000030808	-0.032	-1
ZNF830	0.000484391750220791	-0.351850784381477	0.599	0.678	1	0	ZNF830	-0.0790000000000001	-1
ENSGALG00000054822	4.5953898674998e-07	2.08812148308667	0.211	0.06	0.00414687981643182	5	ENSGALG00000054822	0.151	1
CCNF.1	7.41463142238876e-42	2.08187792491583	0.601	0.236	6.69096339556362e-38	1	CCNF	0.365	1
MRPS18C	0.000490804168829321	-0.180367441283405	0.852	0.925	1	0	MRPS18C	-0.0730000000000001	-1
RRM2.2	3.9315643265673e-117	2.08034287127422	0.984	0.616	3.54784364829433e-113	2	RRM2	0.368	1
PHKB	0.000495444998208081	-0.413912436363866	0.575	0.669	1	0	PHKB	-0.0940000000000001	-1
CCNB1.1	2.61672277818676e-168	2.07761799551888	0.989	0.762	2.36133063503573e-164	1	CCNB1	0.227	1
ENSGALG00000041221.3	3.17518681611168e-20	1.40193695226111	0.698	0.273	2.86528858285918e-16	4	ENSGALG00000041221	0.425	1
UPRT	0.000506758698321521	-0.376662550810799	0.554	0.659	1	0	UPRT	-0.105	-1
EML4	0.00050702087029897	-0.284845188471419	0.97	0.977	1	0	EML4	-0.00700000000000001	-1
TSHZ1	3.28014954127443e-05	2.07070443000926	0.156	0.038	0.296000694604605	5	TSHZ1	0.118	1
TTK.1	7.33479142292041e-81	2.0657476577761	0.867	0.374	6.61891578004338e-77	1	TTK	0.493	1
SLC8A3.1	1.92740358097497e-15	2.06553479801943	0.45	0.14	1.73928899147182e-11	5	SLC8A3	0.31	1
STRN3	0.000523756077163688	-0.262854455993767	0.898	0.941	1	0	STRN3	-0.0429999999999999	-1
ENSGALG00000048286.2	2.12421545743378e-53	1.61053805659228	0.833	0.273	1.91689202878825e-49	3	ENSGALG00000048286	0.56	1
FOXM1.1	2.6316705081632e-30	2.06221089145975	0.454	0.124	2.37481946656647e-26	1	FOXM1	0.33	1
ENSGALG00000043758.1	4.35597453206022e-48	1.72100348295845	0.796	0.267	3.93083141773114e-44	3	ENSGALG00000043758	0.529	1
ENSGALG00000016301	0.000539428058338188	-0.691586253523848	0.214	0.324	1	0	ENSGALG00000016301	-0.11	-1
GLS2	0.000539820094300642	-0.441692170743746	0.425	0.541	1	0	GLS2	-0.116	-1
CYP27C1	0.000546829556035436	-0.579295989605883	0.283	0.389	1	0	CYP27C1	-0.106	-1
TNNC1	0.000226974013469512	2.05465540681061	0.183	0.112	1	5	TNNC1	0.071	1
ENSGALG00000046960	0.000554848405194441	-1.51518740950297	0.03	0.088	1	0	ENSGALG00000046960	-0.058	-1
PLXNA2.1	2.63192947627634e-15	2.04922470259881	0.468	0.134	2.37505315939177e-11	5	PLXNA2	0.334	1
MIDEAS	1.15103779789165e-14	2.04725667133722	0.44	0.154	1.03869650881743e-10	5	MIDEAS	0.286	1
NID1	2.79823779514304e-07	2.04516933790212	0.211	0.05	0.00252512978633708	5	NID1	0.161	1
SMOC2	0.000559918764697987	-1.02613636894778	0.078	0.159	1	0	SMOC2	-0.081	-1
ENSGALG00000040263.2	1.58941931517923e-47	1.69988333747824	0.755	0.23	1.43429199001774e-43	3	ENSGALG00000040263	0.525	1
SERTM1	0.000573566942043346	-0.685002386537912	0.223	0.322	1	0	SERTM1	-0.099	-1
ENSGALG00000005753	0.000580220055171955	-0.317435011696457	0.642	0.685	1	0	ENSGALG00000005753	-0.043	-1
WBSCR22	0.000592013907901417	-0.338287890102088	0.684	0.751	1	0	WBSCR22	-0.0669999999999999	-1
RAP1GAP2.2	1.6309571160814e-05	2.04213527781249	0.165	0.041	0.147177570155185	5	RAP1GAP2	0.124	1
TJP1	0.000607231610396119	-0.319982999612296	0.75	0.811	1	0	TJP1	-0.0610000000000001	-1
ENSGALG00000026301.1	3.80038589025008e-18	2.04013511218881	0.288	0.07	3.42946822736168e-14	2	ENSGALG00000026301	0.218	1
ENSGALG00000012177	0.000609205926433714	-1.27676247101317	0.114	0.189	1	0	ENSGALG00000012177	-0.075	-1
FASTKD2	0.000610762058609023	-0.441595003204333	0.373	0.493	1	0	FASTKD2	-0.12	-1
LYPD1	3.8942863267943e-06	2.03599875201054	0.183	0.045	0.0351420398129918	5	LYPD1	0.138	1
DEPDC1.1	3.55214615558314e-35	2.03078915298337	0.539	0.168	3.20545669079822e-31	1	DEPDC1	0.371	1
MAU2	0.000619609780108402	-0.535507393882562	0.214	0.322	1	0	MAU2	-0.108	-1
AMPD3	1.83091358349274e-22	2.02901232169443	0.615	0.273	1.65221641774385e-18	5	AMPD3	0.342	1
NUFIP1	0.000649383201486207	-0.316114267000548	0.741	0.816	1	0	NUFIP1	-0.075	-1
RRP15	0.00065102840328311	-0.293917952277891	0.804	0.862	1	0	RRP15	-0.0579999999999999	-1
NRBP1.2	1.36760195994007e-47	2.02632884845112	0.881	0.422	1.23412400864992e-43	5	NRBP1	0.459	1
COG5	0.000665102140645293	-0.469338226944126	0.434	0.543	1	0	COG5	-0.109	-1
GUSB	0.000668971272124479	-0.766817724839525	0.157	0.253	1	0	GUSB	-0.096	-1
ENSGALG00000028415.1	1.270052565745e-05	2.02606051495442	0.174	0.044	0.114609543532829	5	ENSGALG00000028415	0.13	1
MEF2A	0.000690058874524802	-0.456007594436317	0.59	0.652	1	0	MEF2A	-0.0620000000000001	-1
SGO1.2	3.78098450782452e-41	2.02108935649826	0.591	0.16	3.41196041986084e-37	2	SGO1	0.431	1
ENSGALG00000050742	0.00069376281040836	-0.321592252473953	0.72	0.773	1	0	ENSGALG00000050742	-0.053	-1
SOGA1	0.000706531162294975	-0.487342008730427	0.392	0.502	1	0	SOGA1	-0.11	-1
SYNPO	3.66490233374611e-05	2.01917412936918	0.165	0.046	0.330720786597249	5	SYNPO	0.119	1
BRCA1.2	9.10619584543925e-87	2.01598308019559	0.918	0.452	8.21743113092438e-83	2	BRCA1	0.466	1
LRBA.1	5.24127011308173e-45	2.01505592276561	0.89	0.609	4.72972215004495e-41	5	LRBA	0.281	1
ENSGALG00000027571	0.000710206722166186	-1.18678110417551	0.078	0.152	1	0	ENSGALG00000027571	-0.074	-1
ANKRD11	0.000722159934103221	-0.1910221637611	0.973	0.994	1	0	ANKRD11	-0.021	-1
ENSGALG00000039023.1	8.88946623752533e-48	1.94836300824472	0.722	0.202	8.02185433274285e-44	3	ENSGALG00000039023	0.52	1
SKA2	0.00073185143107456	-0.282153287040337	0.792	0.841	1	0	SKA2	-0.0489999999999999	-1
ENSGALG00000033705.1	2.48350470952443e-38	1.53657542907681	0.722	0.249	2.24111464987484e-34	3	ENSGALG00000033705	0.473	1
PARPBP.1	2.16722643734014e-15	2.00996274279347	0.258	0.075	1.95570513705574e-11	1	PARPBP	0.183	1
PRR5.3	5.49554429563745e-52	2.00866928215354	0.954	0.512	4.95917917238323e-48	5	PRR5	0.442	1
COL25A1	0.000761457225718353	-0.968494925709527	0.193	0.281	1	0	COL25A1	-0.088	-1
PAXBP1	0.000762254867936724	-0.288740344393989	0.744	0.814	1	0	PAXBP1	-0.07	-1
TRIM8	0.000764268409197956	-0.456889895179321	0.5	0.589	1	0	TRIM8	-0.089	-1
PIGS	0.000765432041766484	-0.528057209754008	0.31	0.413	1	0	PIGS	-0.103	-1
AVEN	0.000768061041881363	-0.330949728066025	0.687	0.729	1	0	AVEN	-0.0419999999999999	-1
EPAS1	0.00502055010626365	2.0072014877031	0.092	0.025	1	5	EPAS1	0.067	1
PCM1	0.000775387925549857	-0.155385539277751	0.895	0.867	1	0	PCM1	0.028	-1
ZER1	2.43555681370824e-08	2.00323258550015	0.248	0.072	0.000219784646869032	5	ZER1	0.176	1
EMC6	0.000783153780470028	-0.2319268229471	0.913	0.938	1	0	EMC6	-0.0249999999999999	-1
ENSGALG00000048828	0.000785983356762668	-0.898087174829336	0.108	0.193	1	0	ENSGALG00000048828	-0.085	-1
INCENP.1	1.63955154955936e-110	2.00071238531571	0.993	0.5	1.47953131832237e-106	1	INCENP	0.493	1
VPS4B	0.000797761232180918	-0.332851140203449	0.364	0.481	1	0	VPS4B	-0.117	-1
ENSGALG00000016157	0.000808201299255438	-0.844851153169933	0.033	0.077	1	0	ENSGALG00000016157	-0.044	-1
JADE1	0.000809683910957204	-0.805571845429559	0.123	0.214	1	0	JADE1	-0.091	-1
LSM3	0.000813892395626846	-0.221347344591497	0.958	0.968	1	0	LSM3	-0.01	-1
BRCC3	0.000814609813611256	-0.433637481425414	0.413	0.524	1	0	BRCC3	-0.111	-1
DNA2.2	6.72462569869998e-48	1.99674251667542	0.696	0.249	6.06830223050686e-44	2	DNA2	0.447	1
SRPK1	0.000818786462877444	-0.185747415399484	0.961	0.977	1	0	SRPK1	-0.016	-1
WDR77	0.000823566193609483	-0.310214424375422	0.687	0.76	1	0	WDR77	-0.073	-1
LEO1	0.000826373644334326	-0.37101150930539	0.536	0.641	1	0	LEO1	-0.105	-1
ENSGALG00000040263.3	5.40250627292913e-20	1.29674128971728	0.698	0.274	4.87522166069125e-16	4	ENSGALG00000040263	0.424	1
C5H14ORF169	0.00083540418489717	-0.433385888794373	0.392	0.449	1	0	C5H14ORF169	-0.057	-1
FANCG	0.000838652836707935	-0.809435059689189	0.127	0.216	1	0	FANCG	-0.089	-1
SRSF2	0.000840880842254702	-0.172270841002157	0.991	0.996	1	0	SRSF2	-0.005	-1
MTSS2	0.000842587124113072	-0.531008424340788	0.34	0.39	1	0	MTSS2	-0.05	-1
RBM38.1	3.55417619462789e-65	1.99103019703196	0.945	0.679	3.2072885980322e-61	5	RBM38	0.266	1
ENSGALG00000038799	0.000852986358609238	-1.36957228137577	0.039	0.098	1	0	ENSGALG00000038799	-0.059	-1
STYXL2	0.000104819409234285	1.98858580953575	0.083	0.032	0.945890348930189	5	STYXL2	0.051	1
RGMB.1	1.23211180623825e-08	1.98664016522078	0.284	0.08	0.00011118576939494	5	RGMB	0.204	1
E2F8.1	4.83390614146575e-16	1.97109346775915	0.288	0.081	4.36211690205869e-12	2	E2F8	0.207	1
HHLA2	1.65623601366956e-08	1.96980151589791	0.202	0.09	0.000149458737873541	5	HHLA2	0.112	1
ANLN.1	1.85111016249366e-52	1.96887936467454	0.734	0.267	1.67044181063428e-48	1	ANLN	0.467	1
LETM1	0.000898351104403154	-0.326338494652119	0.518	0.634	1	0	LETM1	-0.116	-1
NPC1	4.48280122935447e-06	1.96706209684989	0.202	0.061	0.0404527982936947	5	NPC1	0.141	1
ENSGALG00000031327.2	1.69232056655967e-34	1.79210846661011	0.588	0.165	1.52715007926345e-30	3	ENSGALG00000031327	0.423	1
AMD1	0.000913802268056646	-0.556723099774956	0.313	0.393	1	0	AMD1	-0.08	-1
HIST1H3H.1	3.25425203625524e-11	1.95524621460229	0.202	0.061	2.93663703751673e-07	2	HIST1H3H	0.141	1
CEP55.1	2.39047849966485e-21	1.95186893771282	0.387	0.126	2.15716779809756e-17	1	CEP55	0.261	1
SSU72	0.000932558202342472	-0.346869829776167	0.617	0.693	1	0	SSU72	-0.076	-1
MMS22L	0.000938748971838078	-0.785957464116365	0.102	0.186	1	0	MMS22L	-0.084	-1
RBM39	0.00093890231846075	-0.175181986189117	0.991	0.992	1	0	RBM39	-0.001	-1
ENSGALG00000013365	0.000940400810447649	-0.262594147038709	0.901	0.932	1	0	ENSGALG00000013365	-0.031	-1
RANBP1	0.000951332532061372	-0.14411694135763	1	0.997	1	0	RANBP1	0.003	-1
KIAA0930	5.71255503882387e-09	1.95061795933673	0.312	0.099	5.15500966703466e-05	5	KIAA0930	0.213	1
RHOT1	0.0009562292969532	-0.171315618730502	0.334	0.316	1	0	RHOT1	0.018	-1
RRAD	5.37425428909579e-07	1.95061795933673	0.211	0.093	0.00484972707048004	5	RRAD	0.118	1
ENSGALG00000035780.2	1.54841285928836e-32	1.92343253693965	0.551	0.149	1.39728776422182e-28	3	ENSGALG00000035780	0.402	1
PPP2R2C	0.0010034497202369	-0.425731960070351	0.241	0.348	1	0	PPP2R2C	-0.107	-1
NUSAP1.1	4.46446911250174e-54	1.94437440116589	0.79	0.307	4.02873692712157e-50	1	NUSAP1	0.483	1
PRRC2C	0.00101029918000374	-0.174043959947827	0.997	0.998	1	0	PRRC2C	-0.001	-1
GADD45G	0.00101973793794704	-0.946216345703615	0.265	0.283	1	0	GADD45G	-0.018	-1
PRKAR2A	0.00102137213087969	-0.266547988562988	0.726	0.803	1	0	PRKAR2A	-0.0770000000000001	-1
CGRRF1	0.00102985322789391	-0.609560894445737	0.271	0.339	1	0	CGRRF1	-0.068	-1
ENSGALG00000030382.1	1.79016670487781e-31	1.93582621423569	0.546	0.151	1.61544643448174e-27	3	ENSGALG00000030382	0.395	1
CHCHD1	0.0010365898535891	-0.288355923000021	0.907	0.939	1	0	CHCHD1	-0.0319999999999999	-1
GOLGA1	0.00105226846947759	-0.133536797804843	0.343	0.429	1	0	GOLGA1	-0.086	-1
ENSGALG00000048187	0.00105352137602832	-1.52292305828257	0.027	0.079	1	0	ENSGALG00000048187	-0.052	-1
SCN3A.2	2.51489272606285e-07	1.93716571821095	0.266	0.083	0.00226943919599912	5	SCN3A	0.183	1
AHCTF1	0.00105776657235191	-0.399171450883712	0.527	0.636	1	0	AHCTF1	-0.109	-1
BIN1.2	5.39993873260097e-52	1.93611838964162	0.853	0.567	4.87290471229912e-48	5	BIN1	0.286	1
ENSGALG00000038064.2	5.27326801381814e-28	1.72073489674524	0.56	0.18	4.75859705566949e-24	3	ENSGALG00000038064	0.38	1
DTX2.1	1.37953355458029e-11	1.93413802551338	0.376	0.12	1.24489107965326e-07	5	DTX2	0.256	1
GPSM2	0.00107766126209748	-0.435460217032231	0.196	0.291	1	0	GPSM2	-0.095	-1
IGFBP3	0.00108384406399185	-0.876412415061868	0.211	0.281	1	0	IGFBP3	-0.07	-1
RHNO1.1	1.19850654805222e-11	1.92599587185104	0.218	0.068	1.08153230896232e-07	1	RHNO1	0.15	1
FSD1L.1	1.6939252435557e-09	1.92410587193964	0.33	0.099	1.52859813978466e-05	5	FSD1L	0.231	1
RSL24D1	0.0010928311293224	-0.178754907728125	0.925	0.966	1	0	RSL24D1	-0.0409999999999999	-1
MTHFD2	0.00109849015593324	-0.610046595844407	0.247	0.339	1	0	MTHFD2	-0.092	-1
LECT1.3	1.47106364735614e-25	1.26815393971926	0.731	0.358	1.32748783537418e-21	3	LECT1	0.373	1
MUL1	0.00111474761950426	-0.428080686666634	0.214	0.311	1	0	MUL1	-0.097	-1
TMSB15B.4	4.83119381647075e-141	1.92328875751408	1	1	4.35966929998321e-137	5	TMSB15B	0	1
CTCF	0.00112256551620531	-0.230670317814875	0.883	0.93	1	0	CTCF	-0.047	-1
ENSGALG00000047235	0.00112442049696638	-0.414529559162631	0.431	0.542	1	0	ENSGALG00000047235	-0.111	-1
SUV39H2	0.00113118764338152	-0.435460217032232	0.425	0.521	1	0	SUV39H2	-0.096	-1
AP1M1	0.00114007774393538	-0.54275423020414	0.295	0.399	1	0	AP1M1	-0.104	-1
ENSGALG00000038799.1	5.02426613524786e-11	1.92052765921153	0.196	0.054	4.53389776044767e-07	1	ENSGALG00000038799	0.142	1
TRABD2B.1	2.91821290042941e-09	1.91181101521327	0.198	0.062	2.6333953213475e-05	2	TRABD2B	0.136	1
ENSGALG00000007007.1	3.34676299697844e-09	1.9090210937642	0.339	0.122	3.02011892847335e-05	5	ENSGALG00000007007	0.217	1
TRAPPC6A	0.00119093508904331	-0.310922584585463	0.675	0.744	1	0	TRAPPC6A	-0.069	-1
BCL2L10	0.00119583448284491	-0.327033402228297	0.666	0.742	1	0	BCL2L10	-0.076	-1
UTS2R	0.00119920552859456	-0.845336011195297	0.16	0.235	1	0	UTS2R	-0.075	-1
CD47	0.00120161607189112	-0.514512780058412	0.473	0.544	1	0	CD47	-0.0710000000000001	-1
MANEA	0.00122059761833488	-0.531864700985294	0.295	0.377	1	0	MANEA	-0.082	-1
TBXT	0.000289779472841842	1.90889057891055	0.074	0.021	1	2	TBXT	0.053	1
SMARCA5	0.00122964605999501	-0.104598997374862	0.94	0.982	1	0	SMARCA5	-0.042	-1
USP13	0.00124977728412399	-1.26327924164955	0.057	0.108	1	0	USP13	-0.051	-1
RAD18	0.0012506211709657	-0.395543751806344	0.503	0.592	1	0	RAD18	-0.089	-1
ENSGALG00000000407	0.00126726354055108	-0.24809008113051	0.904	0.922	1	0	ENSGALG00000000407	-0.018	-1
MYBBP1A	0.00127256588558985	-0.233947220022237	0.801	0.878	1	0	MYBBP1A	-0.077	-1
FBXO3	0.00128908028567241	-0.316407545388468	0.392	0.506	1	0	FBXO3	-0.114	-1
MAFF	0.00130855118016979	-0.598398788158437	0.157	0.248	1	0	MAFF	-0.091	-1
TBCCD1	0.00131863894869429	-0.898634237355346	0.096	0.174	1	0	TBCCD1	-0.078	-1
DMGDH	0.00133210326831631	-0.909803545073457	0.169	0.217	1	0	DMGDH	-0.048	-1
ENSGALG00000048771.1	2.70455482633373e-69	1.9034118533874	0.849	0.357	2.44059027528356e-65	1	ENSGALG00000048771	0.492	1
ROCK1	0.00133952034277288	-0.269797242444079	0.705	0.782	1	0	ROCK1	-0.0770000000000001	-1
CHD7	0.00134873095190314	-0.232139650634341	0.937	0.951	1	0	CHD7	-0.0139999999999999	-1
MARK3	0.00135030149399278	-0.269011397564124	0.873	0.881	1	0	MARK3	-0.00800000000000001	-1
SLC24A3	0.00136231823355839	-0.628105294974628	0.22	0.256	1	0	SLC24A3	-0.036	-1
TWISTNB	0.00137400019096056	-0.193506463283932	0.798	0.88	1	0	TWISTNB	-0.082	-1
RAPSN	0.00138577070698853	-0.417901845647927	0.497	0.607	1	0	RAPSN	-0.11	-1
ENSGALG00000054138	0.00138685521659468	-0.797702671789464	0.304	0.409	1	0	ENSGALG00000054138	-0.105	-1
C12orf4	0.00138873449032731	-0.506600166710016	0.395	0.47	1	0	C12orf4	-0.075	-1
ENSGALG00000053046	0.00139151061426938	-1.74126864655632	0.024	0.069	1	0	ENSGALG00000053046	-0.045	-1
BRMS1L	0.00139959035901709	-0.330919130654063	0.639	0.728	1	0	BRMS1L	-0.089	-1
GPR137B.1	3.36606730899259e-05	1.90184848755687	0.165	0.054	0.303753913963491	5	GPR137B	0.111	1
POLR3H	0.00142022433409584	-0.610660160515218	0.226	0.308	1	0	POLR3H	-0.082	-1
ERCC6L.1	3.87849135396685e-38	1.90065302373658	0.572	0.165	3.49995059781968e-34	1	ERCC6L	0.407	1
TBC1D31	0.00142541883587894	-0.685438470040579	0.181	0.272	1	0	TBC1D31	-0.091	-1
ENSGALG00000048936	0.00142553321326448	-0.287999948106562	0.639	0.737	1	0	ENSGALG00000048936	-0.098	-1
CDC45.2	4.35613885713551e-44	1.8909556923101	0.646	0.272	3.93097970467908e-40	2	CDC45	0.374	1
SPRY2.4	2.7570679288777e-24	1.8897529519171	0.716	0.261	2.48797809901923e-20	5	SPRY2	0.455	1
ENSGALG00000004515	0.00146418136262021	-0.963197849060438	0.078	0.152	1	0	ENSGALG00000004515	-0.074	-1
ENSGALG00000045185.1	1.03468555000969e-21	1.8825982035792	0.387	0.121	9.33700240328748e-18	1	ENSGALG00000045185	0.266	1
NELL2	0.00147741117623071	-0.534554631964967	0.383	0.463	1	0	NELL2	-0.08	-1
RSL1D1	0.00148424263699316	-0.191158687553555	0.97	0.986	1	0	RSL1D1	-0.016	-1
RALY.1	1.00790547731235e-17	1.88167060561924	0.569	0.232	9.09533902726667e-14	5	RALY	0.337	1
SNAP23	0.0014973102397744	-0.54920238308142	0.292	0.379	1	0	SNAP23	-0.087	-1
ENSGALG00000033705.2	1.41581614268767e-19	1.31965872291645	0.705	0.285	1.27763248716136e-15	4	ENSGALG00000033705	0.42	1
CIT.2	1.2590151846277e-24	1.87412516074988	0.455	0.151	1.13613530260804e-20	2	CIT	0.304	1
WNK2	0.00151029983272054	-0.40175900180351	0.476	0.581	1	0	WNK2	-0.105	-1
STIL	5.69625212159363e-05	1.87021011074649	0.089	0.025	0.514029791452609	2	STIL	0.064	1
TCF25	0.00151861778650748	-0.301274869637834	0.663	0.7	1	0	TCF25	-0.0369999999999999	-1
RAD52	0.00153083058079055	-0.667633659161265	0.157	0.249	1	0	RAD52	-0.092	-1
YY2	0.00153419544663129	-0.295926475549398	0.714	0.793	1	0	YY2	-0.0790000000000001	-1
TEAD1	0.00153853370446444	-0.458351056986487	0.494	0.578	1	0	TEAD1	-0.084	-1
USP6NL	0.001554230255043	-0.502485310890253	0.361	0.464	1	0	USP6NL	-0.103	-1
ELAVL2.1	3.10234974934718e-07	1.86998880057161	0.257	0.074	0.00279956041381089	5	ELAVL2	0.183	1
DCUN1D4	0.00156011672733366	-0.387097195470833	0.524	0.605	1	0	DCUN1D4	-0.081	-1
DDX18	0.0015643097799461	-0.310791932905843	0.702	0.76	1	0	DDX18	-0.0580000000000001	-1
GnRH-I.2	4.11860229304806e-29	1.86840712277217	0.817	0.456	3.71662670924657e-25	5	GnRH-I	0.361	1
KRT14	0.00556496939931034	1.86410006482668	0.042	0.012	1	0	KRT14	0.03	1
CHAC2	0.00157654688766029	-1.22987608338234	0.042	0.102	1	0	CHAC2	-0.06	-1
PPA1	0.00158278117040952	-0.20405092233835	0.97	0.989	1	0	PPA1	-0.019	-1
ATOH8.2	2.20626289562155e-54	1.86019087820879	0.954	0.774	1.99093163700888e-50	5	ATOH8	0.18	1
HSPA14	0.00159759887272928	-0.446618006916753	0.361	0.437	1	0	HSPA14	-0.076	-1
TK1.2	1.36820995698134e-60	1.85752505064544	0.825	0.347	1.23467266517997e-56	2	TK1	0.478	1
NSL1	0.00160686201941919	-0.539796876846967	0.22	0.275	1	0	NSL1	-0.055	-1
ENSGALG00000034488.2	1.02553718307883e-30	2.1613502657043	0.495	0.125	9.25444754010339e-27	3	ENSGALG00000034488	0.37	1
DDX46	0.00161280912136104	-0.1302494228242	0.994	0.997	1	0	DDX46	-0.003	-1
KCTD3	5.3243319598772e-11	1.85192326222519	0.385	0.143	4.80467716059319e-07	5	KCTD3	0.242	1
PEX10	0.00163400705802446	-0.389484788231845	0.5	0.599	1	0	PEX10	-0.099	-1
CTNNBL1	0.00163594821835265	-0.371025121369576	0.521	0.604	1	0	CTNNBL1	-0.083	-1
PUS1	0.0016388868249896	-0.465207560426284	0.322	0.43	1	0	PUS1	-0.108	-1
ENSGALG00000053371	0.00165305223134449	-0.394040289652251	0.542	0.622	1	0	ENSGALG00000053371	-0.08	-1
HSPA5	0.00165469928026892	-0.319228254609004	0.913	0.939	1	0	HSPA5	-0.0259999999999999	-1
RAPSN.5	2.29044379792406e-43	1.84835885018131	0.945	0.546	2.06689648324667e-39	5	RAPSN	0.399	1
XBP1	0.00168672386658913	-0.285677048926838	0.675	0.763	1	0	XBP1	-0.088	-1
HMGB1	0.0016941657933831	-0.148614721122724	1	1	1	0	HMGB1	0	-1
PPM1K.5	1.38603224787404e-23	1.84682885640694	0.697	0.271	1.25075550048153e-19	5	PPM1K	0.426	1
CD74.1	8.59632481288538e-06	1.84648117715694	0.174	0.065	0.0775732351114777	5	CD74	0.109	1
CACNG4	0.00170744553144481	-0.568788064810973	0.286	0.383	1	0	CACNG4	-0.097	-1
ENSGALG00000050831.3	4.83912633819415e-09	1.8421422414326	0.33	0.102	4.3668276075864e-05	5	ENSGALG00000050831	0.228	1
DCLK1	0.00171931453626301	-0.392037936741103	0.479	0.589	1	0	DCLK1	-0.11	-1
SPIN1W.1	1.66856756442666e-22	1.85208039368789	0.449	0.134	1.50571537013862e-18	3	SPIN1W	0.315	1
ADAMTS15	6.09290009592156e-08	1.8401742255812	0.139	0.05	0.000549823304655962	0	ADAMTS15	0.089	1
CSE1L	0.00173270056920142	-0.228619211103561	0.726	0.815	1	0	CSE1L	-0.089	-1
MDN1	0.00173514116517657	-0.281739373670437	0.843	0.874	1	0	MDN1	-0.031	-1
SOX8.4	3.75482021880709e-45	1.83934519614572	0.972	0.518	3.38834976545152e-41	5	SOX8	0.454	1
ENSGALG00000015297	5.72891405597913e-25	1.83930457481372	0.789	0.4	5.16977204411557e-21	5	ENSGALG00000015297	0.389	1
KCNT2.4	2.06639691477412e-29	1.83851599112822	0.872	0.441	1.86471657589216e-25	5	KCNT2	0.431	1
HSPD1	0.00179567706437296	-0.122437426852449	1	1	1	0	HSPD1	0	-1
ANKRD13A	0.00179664897614622	-0.183307928852924	0.873	0.892	1	0	ANKRD13A	-0.019	-1
CD47.1	9.12592329134949e-34	1.8376825932419	0.761	0.505	8.23523317811377e-30	5	CD47	0.256	1
WRAP73	0.00180027466830913	-0.763387052541037	0.12	0.205	1	0	WRAP73	-0.085	-1
SDAD1	0.00180192482909893	-0.34235081264075	0.509	0.617	1	0	SDAD1	-0.108	-1
RWDD3	0.00181094242701961	-0.398307218614766	0.425	0.521	1	0	RWDD3	-0.096	-1
CENPO.2	7.02579762786761e-11	1.83368423472138	0.214	0.063	6.34007977938773e-07	2	CENPO	0.151	1
GABPB1	0.00181613050246414	-0.448675836536396	0.367	0.43	1	0	GABPB1	-0.063	-1
ENSGALG00000051336.1	4.1183157402581e-12	1.83334308877715	0.229	0.067	3.71636812400891e-08	1	ENSGALG00000051336	0.162	1
CAP2.3	1.61692788714943e-11	1.83330758405784	0.431	0.151	1.45911572536365e-07	5	CAP2	0.28	1
LARP4B.1	1.12057064592353e-20	1.83178172982688	0.569	0.347	1.01120295088139e-16	5	LARP4B	0.222	1
MTSS1.1	1.43865517421988e-18	1.8315937331501	0.624	0.253	1.29824242921602e-14	5	MTSS1	0.371	1
FANCB.1	2.27015262370665e-06	1.83068174655986	0.121	0.034	0.0204858572763288	2	FANCB	0.087	1
ICE2	0.00186745298367447	-0.592757610146795	0.241	0.334	1	0	ICE2	-0.093	-1
JAM3	0.00187029679803802	-0.664199745134563	0.458	0.481	1	0	JAM3	-0.023	-1
TTF1	0.00188227973109437	-0.296556384400825	0.548	0.656	1	0	TTF1	-0.108	-1
MAPK4	0.00189265241825389	-0.179749547498829	0.988	0.992	1	0	MAPK4	-0.004	-1
ENSGALG00000053765	0.00189997687528994	-0.160429033905281	0.991	0.971	1	0	ENSGALG00000053765	0.02	-1
DDX47	0.0019031843003318	-0.440047486527883	0.34	0.448	1	0	DDX47	-0.108	-1
ENSGALG00000050405	0.00190932271438289	-0.500836225884256	0.334	0.428	1	0	ENSGALG00000050405	-0.094	-1
TMEM108.1	6.13378201453317e-22	1.81618909315695	0.486	0.171	5.53512488991473e-18	3	TMEM108	0.315	1
ENSGALG00000040783	0.00193363993143166	-0.493999827045886	0.343	0.441	1	0	ENSGALG00000040783	-0.098	-1
ENSGALG00000003203	0.00194048384603911	-1.25174826385984	0.06	0.118	1	0	ENSGALG00000003203	-0.058	-1
SMG6	0.00194060276498271	-0.281017592922333	0.789	0.823	1	0	SMG6	-0.0339999999999999	-1
LARP1	0.00194127554071237	-0.268003471180669	0.789	0.847	1	0	LARP1	-0.0579999999999999	-1
NEIL3	0.00194161974499581	-1.56931596376702	0.024	0.07	1	0	NEIL3	-0.046	-1
GHITM	0.0019448891104714	-0.148985207763037	0.937	0.975	1	0	GHITM	-0.0379999999999999	-1
TIAL1	0.00196389114651942	-0.2198971340859	0.901	0.941	1	0	TIAL1	-0.0399999999999999	-1
FXR1	0.00196605403105851	-0.211672764121279	0.97	0.976	1	0	FXR1	-0.00600000000000001	-1
ARMC2.3	1.3207636168671e-14	1.81146160333784	0.514	0.219	1.19185708786087e-10	5	ARMC2	0.295	1
MGST2	0.00385138127457802	1.80952081986341	0.11	0.033	1	5	MGST2	0.077	1
KAT6A	0.00199681255129206	-0.24245031545889	0.723	0.811	1	0	KAT6A	-0.0880000000000001	-1
BORA.1	2.67144994483692e-15	1.80687087741596	0.303	0.101	2.41071643022083e-11	1	BORA	0.202	1
ANXA7.1	2.96035305917003e-06	1.80611957261206	0.229	0.076	0.0267142260059504	5	ANXA7	0.153	1
PKN1	0.0020118623587303	-0.757388311919593	0.06	0.117	1	0	PKN1	-0.057	-1
RALGPS2.3	5.90683931096716e-57	1.80179623991642	0.963	0.687	5.33033179421677e-53	5	RALGPS2	0.276	1
ENSGALG00000043765	0.00201935374660457	-0.406182424509986	0.232	0.328	1	0	ENSGALG00000043765	-0.096	-1
POU3F4	0.00254698837845899	1.80157898026862	0.075	0.039	1	0	POU3F4	0.036	1
ERLEC1	0.00205742614297776	-0.407445840862635	0.497	0.585	1	0	ERLEC1	-0.088	-1
TRIM59.1	3.94612192821275e-25	1.80092161108477	0.48	0.184	3.56098042801919e-21	1	TRIM59	0.296	1
CLASP1	0.00211854802519016	-0.404591392064549	0.461	0.518	1	0	CLASP1	-0.057	-1
POLA1	0.00211915520215499	-0.246964394296458	0.843	0.899	1	0	POLA1	-0.056	-1
NDC80.1	1.62599263557739e-62	1.79476781166209	0.838	0.378	1.46729575434504e-58	1	NDC80	0.46	1
TBX15.3	3.34247592226483e-16	1.21470076437078	0.505	0.215	3.01625027225178e-12	3	TBX15	0.29	1
NKAIN4.2	8.26366097889494e-18	1.24554738910308	0.625	0.336	7.4571276673548e-14	3	NKAIN4	0.289	1
SASH1.2	4.04241785836475e-27	1.786005496324	0.771	0.43	3.64787787538835e-23	5	SASH1	0.341	1
KLF3.1	1.76836748701286e-12	1.78505241545062	0.349	0.166	1.5957748202804e-08	5	KLF3	0.183	1
NMB	3.1521814422526e-17	1.78074848337016	0.35	0.129	2.84452853348874e-13	2	NMB	0.221	1
PRELP.2	1.75862437744823e-05	1.78074169676846	0.193	0.056	0.158698263820929	5	PRELP	0.137	1
SIM2	0.00218610892816833	-0.168583744904044	0.265	0.364	1	0	SIM2	-0.099	-1
SRP9	0.00218787396826042	-0.224549203333364	0.843	0.896	1	0	SRP9	-0.053	-1
GPR157.2	2.9237066737801e-18	1.77573716087018	0.56	0.226	2.63835290241916e-14	5	GPR157	0.334	1
ATF3	5.4835436329219e-08	1.76771611708081	0.331	0.199	0.000494834977434872	2	ATF3	0.132	1
AKIRIN2	0.00222490580422133	-0.194323529352329	0.961	0.966	1	0	AKIRIN2	-0.005	-1
ZBTB41.1	1.28107170821329e-21	1.76619338819931	0.633	0.295	1.15603910949167e-17	5	ZBTB41	0.338	1
ENSGALG00000004108	0.00225373028067521	-0.2885126610132	0.605	0.696	1	0	ENSGALG00000004108	-0.091	-1
AHCY.4	2.3930023170602e-79	1.76202735861975	1	0.96	2.15944529091513e-75	5	AHCY	0.04	1
MYL4.3	6.65326001082125e-14	0.74240182473895	0.736	0.458	6.00390183376509e-10	3	MYL4	0.278	1
TMEM209	0.00227394351021484	-0.506426738386375	0.277	0.376	1	0	TMEM209	-0.099	-1
CMC2	0.00227620559739814	-0.369371026574459	0.437	0.477	1	0	CMC2	-0.04	-1
TP53BP1	0.00228007289130334	-0.408560213837527	0.407	0.51	1	0	TP53BP1	-0.103	-1
CAPN11	0.00228385377476918	-0.625791429136381	0.202	0.215	1	0	CAPN11	-0.013	-1
CLSPN.2	3.23651408522073e-46	1.75702626619197	0.751	0.294	2.92063031050319e-42	2	CLSPN	0.457	1
SYNCRIP	0.00231382302644432	-0.191344793361489	0.988	0.991	1	0	SYNCRIP	-0.003	-1
ENSGALG00000044278	0.00231535765356666	-0.381067920213604	0.491	0.578	1	0	ENSGALG00000044278	-0.087	-1
ENSGALG00000028415	0.00234654932612335	-1.5647432339772	0.021	0.066	1	0	ENSGALG00000028415	-0.045	-1
CCDC117	0.00234789239032687	-0.235690704656454	0.133	0.185	1	0	CCDC117	-0.052	-1
TRIAP1	0.00234920843670763	-0.273492737368839	0.696	0.779	1	0	TRIAP1	-0.0830000000000001	-1
DNAJA4	0.00235436442052874	-0.29120493141207	0.627	0.724	1	0	DNAJA4	-0.097	-1
XRCC5	0.00236363245835485	-0.220937855843486	0.822	0.847	1	0	XRCC5	-0.025	-1
UBE2L3	0.00236848547265242	-0.167107113779456	0.982	0.977	1	0	UBE2L3	0.005	-1
CKS2	0.00239465775853003	-1.47498858121887	0.024	0.071	1	0	CKS2	-0.047	-1
COII	0.00239986266113564	-0.181693920761687	1	1	1	0	COII	0	-1
CLMN.3	1.65011677247696e-17	1.75663455977446	0.624	0.279	1.48906537548321e-13	5	CLMN	0.345	1
FAM107B	0.00241746154850999	-0.517674980320419	0.416	0.513	1	0	FAM107B	-0.097	-1
SGCA.3	7.51279884009402e-22	1.7545586877159	0.706	0.291	6.77954967330084e-18	5	SGCA	0.415	1
CTNNAL1	0.00243889716516425	-0.30600896557703	0.331	0.339	1	0	CTNNAL1	-0.00800000000000001	-1
CENPC.1	1.52751559069059e-28	1.75240193718504	0.537	0.185	1.37843006903919e-24	2	CENPC	0.352	1
PASK.1	3.44032378731965e-05	1.7517293232235	0.1	0.03	0.310454818567725	1	PASK	0.07	1
ENSGALG00000005291.1	3.43045503295986e-14	1.74923391292207	0.292	0.099	3.09564262174297e-10	2	ENSGALG00000005291	0.193	1
RBBP7	0.00247393135085466	-0.401470789051208	0.44	0.502	1	0	RBBP7	-0.062	-1
HACE1	0.00247861126136846	-0.378533148947396	0.184	0.266	1	0	HACE1	-0.082	-1
TPK1.1	1.03501372448462e-38	1.74246245769929	0.963	0.795	9.33996384974919e-35	5	TPK1	0.168	1
NDUFAF4	0.00250108014594214	-0.393494051587504	0.431	0.532	1	0	NDUFAF4	-0.101	-1
B4GALT1.1	0.00455689873851362	1.74080806977939	0.101	0.035	1	5	B4GALT1	0.066	1
JADE3	0.00251733395078396	-0.607226565298712	0.205	0.295	1	0	JADE3	-0.09	-1
NCAPD3.1	1.75513671001792e-40	1.73766360206172	0.686	0.273	1.58383536712017e-36	1	NCAPD3	0.413	1
ISOC1.1	9.22430539806275e-21	1.73569129980196	0.624	0.301	8.32401319121183e-17	5	ISOC1	0.323	1
RIT1	0.0025328052585533	-0.348968691405258	0.452	0.56	1	0	RIT1	-0.108	-1
MYO3A	0.00106518414759817	1.72247201076999	0.119	0.047	1	5	MYO3A	0.072	1
CHTF8.2	1.42446868642825e-56	1.72142851854525	0.844	0.358	1.28544054263285e-52	2	CHTF8	0.486	1
KHDRBS3.2	4.69220165472444e-44	1.72107249264147	0.936	0.682	4.23424277322333e-40	5	KHDRBS3	0.254	1
YPEL5.2	2.41027784862543e-11	0.681195168057206	0.694	0.437	2.17503473059958e-07	3	YPEL5	0.257	1
GPM6B.3	2.71509085950734e-13	0.818574055684222	0.778	0.526	2.45009799161943e-09	3	GPM6B	0.252	1
EED	0.00259336877887339	-0.457690164415697	0.361	0.434	1	0	EED	-0.073	-1
TNNI2.3	6.15646508059119e-21	1.71798570712656	0.761	0.507	5.55559408872549e-17	5	TNNI2	0.254	1
AQR	0.00259819933449409	-0.27073603468577	0.66	0.747	1	0	AQR	-0.087	-1
KDSR	0.00261283672438648	-0.397740551083073	0.361	0.399	1	0	KDSR	-0.038	-1
REV1	0.00261624675192941	-0.364482714216241	0.473	0.562	1	0	REV1	-0.0890000000000001	-1
CCNE2.1	4.19340765407735e-12	1.71529542188154	0.268	0.093	3.7841310670394e-08	2	CCNE2	0.175	1
PPIG	0.00262668663323666	-0.130537414908414	1	0.997	1	0	PPIG	0.003	-1
FAM76B	0.00263473505787684	-0.489327089010967	0.31	0.408	1	0	FAM76B	-0.098	-1
CG-16.4	1.01445632844997e-48	1.70640395712689	1	0.923	9.15445390793255e-45	5	CG-16	0.077	1
CHCHD4	0.00265771869754178	-0.327028142992921	0.605	0.695	1	0	CHCHD4	-0.09	-1
CHRND	0.00266905078124768	-1.68338773047582	0.015	0.056	1	0	CHRND	-0.041	-1
DHODH	0.00270075683276209	-0.451762029361332	0.37	0.464	1	0	DHODH	-0.094	-1
SH3KBP1	0.00272448928439239	-0.356717101810953	0.663	0.703	1	0	SH3KBP1	-0.0399999999999999	-1
UBE2Q1	0.0027369627705347	-0.184144747589809	0.901	0.938	1	0	UBE2Q1	-0.0369999999999999	-1
RBM12B	0.00274666812076249	-0.51140907026553	0.25	0.35	1	0	RBM12B	-0.1	-1
FANCI.1	1.06549763122112e-10	1.70310012491123	0.226	0.084	9.61505062413939e-07	2	FANCI	0.142	1
CEP57	0.00275164688394609	-0.441219486320916	0.268	0.37	1	0	CEP57	-0.102	-1
SRF	0.00275775163561763	-0.336614443091606	0.587	0.635	1	0	SRF	-0.048	-1
FANCI	0.00277486395111553	-0.991276372093871	0.063	0.128	1	0	FANCI	-0.065	-1
NOL11	0.00277900289019087	-0.305859670639326	0.602	0.69	1	0	NOL11	-0.088	-1
ISCU	0.00278413078939472	-0.35780194971533	0.536	0.628	1	0	ISCU	-0.092	-1
MRM1	0.00278779411999138	-0.630009005443366	0.178	0.266	1	0	MRM1	-0.088	-1
FCF1	0.00282288712905213	-0.249931763752494	0.762	0.81	1	0	FCF1	-0.048	-1
AACS	0.00284227024687756	-0.562839523508459	0.286	0.372	1	0	AACS	-0.086	-1
METTL23	0.00284330968722042	-0.543263506566747	0.268	0.342	1	0	METTL23	-0.074	-1
TRMT10C	0.00284358500134597	-0.185044606995205	0.762	0.845	1	0	TRMT10C	-0.083	-1
EXO1.2	1.1172527004715e-43	1.70165584103759	0.735	0.294	1.00820883690548e-39	2	EXO1	0.441	1
PSMG1	0.00285531274060062	-0.319982999612296	0.56	0.654	1	0	PSMG1	-0.094	-1
SCN5A.2	4.04831712381383e-18	2.01035450562625	0.375	0.124	3.6532013725296e-14	3	SCN5A	0.251	1
CCNA2	0.00290761369767433	-0.612337979116311	0.181	0.234	1	0	CCNA2	-0.053	-1
KLHL21	0.00294017610843751	-1.11618170055882	0.045	0.103	1	0	KLHL21	-0.058	-1
ALOX5AP	0.00295604154958034	-0.688579154000943	0.13	0.212	1	0	ALOX5AP	-0.082	-1
PAG1.1	5.26062451465396e-06	1.69880654846943	0.229	0.091	0.0474718756202373	5	PAG1	0.138	1
SLC5A6	0.0029877387133379	-0.411110355616483	0.44	0.532	1	0	SLC5A6	-0.092	-1
HTATSF1	0.00302306464203153	-0.246357428515865	0.762	0.788	1	0	HTATSF1	-0.026	-1
N-RAS	0.00304189054160159	-0.369871875404655	0.467	0.541	1	0	N-RAS	-0.074	-1
PPARA	0.000119325923320825	1.69795865244685	0.183	0.07	1	5	PPARA	0.113	1
PRRX2	6.98066072818263e-05	1.69780631383123	0.09	0.03	0.629934824111201	0	PRRX2	0.06	1
ENSGALG00000043676	0.00309378480109332	-0.326330592050278	0.584	0.658	1	0	ENSGALG00000043676	-0.0740000000000001	-1
UXS1	0.00309727832013941	-0.374492199740805	0.295	0.397	1	0	UXS1	-0.102	-1
PDLIM1	2.58998062437642e-09	1.69572018025085	0.349	0.145	2.33719851543729e-05	5	PDLIM1	0.204	1
RNLS	0.00313190392468305	-0.776928498315239	0.117	0.193	1	0	RNLS	-0.076	-1
ENSGALG00000005291	0.00313299712462964	-0.903065767115229	0.087	0.154	1	0	ENSGALG00000005291	-0.067	-1
CCNA2.1	7.91709273036298e-22	1.6938309395153	0.439	0.164	7.14438447987955e-18	1	CCNA2	0.275	1
UTP20	0.0031545510150719	-0.439251796194606	0.38	0.466	1	0	UTP20	-0.086	-1
EIF3J	0.00318967659253936	-0.157584411140181	0.958	0.978	1	0	EIF3J	-0.02	-1
ATP6V0E2	0.00319500575001944	-0.379882869137352	0.404	0.453	1	0	ATP6V0E2	-0.049	-1
SPRY2	0.00322505460280873	-0.600444477204274	0.235	0.321	1	0	SPRY2	-0.086	-1
KIF4B.1	4.78454942094929e-115	1.6932555875472	1	0.775	4.31757739746464e-111	1	KIF4B	0.225	1
WDR43	0.00324112377856483	-0.17352668499538	0.889	0.939	1	0	WDR43	-0.0499999999999999	-1
FGF13	0.00324354917991833	-0.76454810349246	0.292	0.362	1	0	FGF13	-0.07	-1
ENSGALG00000001948	0.0032494489931205	-0.283969717318241	0.672	0.759	1	0	ENSGALG00000001948	-0.087	-1
ENSGALG00000043137.2	2.55777045832904e-16	1.69159947134067	0.633	0.343	2.30813206159613e-12	5	ENSGALG00000043137	0.29	1
PPIF	0.00329495985117218	-0.255990527837569	0.738	0.801	1	0	PPIF	-0.0630000000000001	-1
GPN2	0.00331992187120194	-0.448016388899324	0.322	0.422	1	0	GPN2	-0.1	-1
NXT2	0.00334012993032174	-0.236714939553418	0.693	0.781	1	0	NXT2	-0.0880000000000001	-1
C2H6orf52	0.00334859920546408	-0.279444061080558	0.666	0.705	1	0	C2H6orf52	-0.0389999999999999	-1
ENSGALG00000054138.3	4.45778747138597e-11	0.512782354901748	0.593	0.342	4.0227074141787e-07	3	ENSGALG00000054138	0.251	1
PRR11.1	2.15846985531823e-18	1.68864479595533	0.384	0.148	1.94780319743917e-14	1	PRR11	0.236	1
AP1AR	0.00342314150678338	-0.531160633452817	0.259	0.351	1	0	AP1AR	-0.092	-1
ENSGALG00000011528.1	3.57695382777362e-28	1.68754203650152	0.853	0.442	3.22784313418291e-24	5	ENSGALG00000011528	0.411	1
KCNK5	0.00342532752550518	-0.579098526954268	0.295	0.369	1	0	KCNK5	-0.074	-1
SUGP2	0.00345817396946563	-0.427886997327431	0.383	0.482	1	0	SUGP2	-0.099	-1
RAB3GAP1	0.00349442414948034	-0.278373193885362	0.702	0.781	1	0	RAB3GAP1	-0.0790000000000001	-1
NCAPH.1	6.06691715341544e-40	1.68700874541879	0.69	0.289	5.4747860392421e-36	1	NCAPH	0.401	1
GTF2H1	0.00350612917505443	-0.00507475341995201	0.355	0.414	1	0	GTF2H1	-0.059	-1
SERTM1.2	1.00086653939231e-18	1.68656401020393	0.661	0.264	9.03181965147622e-15	5	SERTM1	0.397	1
LECT1.5	1.95972718440512e-16	1.68536741315145	0.688	0.395	1.76845781120718e-12	5	LECT1	0.293	1
ENSGALG00000004799	0.00357659882775807	-0.400595953676704	0.389	0.473	1	0	ENSGALG00000004799	-0.084	-1
PCF11	0.00358218199133202	-0.380904053410143	0.488	0.559	1	0	PCF11	-0.0710000000000001	-1
TNNI1.3	1.67484039702401e-11	0.47184444000761	0.75	0.503	1.51137597427447e-07	3	TNNI1	0.247	1
POP5	0.00359992584894998	-0.198158114028443	0.955	0.954	1	0	POP5	0.001	-1
DYRK2.1	1.95082285105439e-15	1.68103273692331	0.495	0.236	1.76042254079148e-11	5	DYRK2	0.259	1
SOX5.2	1.79712036323014e-19	1.67679523889143	0.789	0.495	1.62172141577888e-15	5	SOX5	0.294	1
PTPRD.4	1.6841026300729e-42	1.67244021715459	0.917	0.763	1.51973421337778e-38	5	PTPRD	0.154	1
IDH3A	0.00364042749463189	-0.305989336939544	0.5	0.605	1	0	IDH3A	-0.105	-1
ENSGALG00000010189	0.00364623617861088	-0.30395543390374	0.542	0.642	1	0	ENSGALG00000010189	-0.1	-1
RDX	0.00365442059292618	-0.135843457456356	0.988	0.997	1	0	RDX	-0.00900000000000001	-1
KCNB2	3.32242111378631e-06	1.66950934256931	0.157	0.076	0.0299815281308077	0	KCNB2	0.081	1
CA3B	0.00367482035076638	-1.05604662748411	0.057	0.102	1	0	CA3B	-0.045	-1
ANKIB1	0.00369187498292992	-0.36593571454342	0.512	0.563	1	0	ANKIB1	-0.0509999999999999	-1
MRPL27	0.00370138559613426	-0.19553537299742	0.946	0.965	1	0	MRPL27	-0.019	-1
ENSGALG00000041181	0.00372995739376077	-0.354677562316186	0.392	0.497	1	0	ENSGALG00000041181	-0.105	-1
ENSGALG00000019077.1	5.88943545586032e-07	1.6659419145638	0.321	0.137	0.00531462655536835	5	ENSGALG00000019077	0.184	1
PSAT1	0.00374564844682695	-0.50584954492363	0.271	0.359	1	0	PSAT1	-0.088	-1
ENSGALG00000003644	0.000171703278162691	1.66317210038728	0.22	0.104	1	5	ENSGALG00000003644	0.116	1
RAB24	0.00376961910242581	-0.268288346154995	0.657	0.741	1	0	RAB24	-0.084	-1
BRE	0.00378286925657158	-0.305949484035827	0.515	0.612	1	0	BRE	-0.097	-1
GPD1L	6.69600525782029e-10	1.65927818428279	0.404	0.143	6.04247514465703e-06	5	GPD1L	0.261	1
ENSGALG00000045584.2	2.02197683137726e-07	1.65927818428279	0.321	0.117	0.00182463189263484	5	ENSGALG00000045584	0.204	1
MSL3	0.00385271652492408	-0.344908459324607	0.488	0.587	1	0	MSL3	-0.099	-1
ENSGALG00000051297	0.00389432088480964	-0.252971031923218	0.648	0.671	1	0	ENSGALG00000051297	-0.023	-1
SAR1A	0.0038989166989949	-0.248823488485824	0.72	0.773	1	0	SAR1A	-0.053	-1
RANGAP1	0.00391692213639745	-0.285217581451619	0.744	0.793	1	0	RANGAP1	-0.049	-1
GRAMD1B	5.60703928911333e-11	1.656378293777	0.431	0.172	5.05979225449586e-07	5	GRAMD1B	0.259	1
NAT8L.2	8.56906477728751e-09	1.65413488100683	0.385	0.176	7.73272405502425e-05	5	NAT8L	0.209	1
BCL2L15.2	2.07102732094124e-06	1.65371865894089	0.275	0.096	0.0186889505441737	5	BCL2L15	0.179	1
POLE3	0.00395728487926085	-0.199492938229977	0.913	0.945	1	0	POLE3	-0.0319999999999999	-1
RNPS1	0.00396782602745179	-0.227061067775284	0.756	0.818	1	0	RNPS1	-0.0619999999999999	-1
CTNND1	0.00399868755867541	-0.741268646556317	0.09	0.16	1	0	CTNND1	-0.07	-1
LYAR	0.00400367157579121	-0.220925940118392	0.946	0.957	1	0	LYAR	-0.011	-1
CENPM.1	9.86414569211969e-11	1.65219364967258	0.255	0.097	8.90140507256881e-07	1	CENPM	0.158	1
ZNF622	0.00402864740945261	-0.29736335786744	0.536	0.631	1	0	ZNF622	-0.095	-1
ENSGALG00000043758.2	9.89739770670538e-17	1.10398145840283	0.705	0.316	8.93141169053094e-13	4	ENSGALG00000043758	0.389	1
PHACTR2.1	1.62178785358962e-24	1.65193620894163	0.789	0.474	1.46350135907927e-20	5	PHACTR2	0.315	1
KLHL41	0.00407298755265468	-2.31810326639407	0.009	0.042	1	0	KLHL41	-0.033	-1
GNAI1	0.00407879241025964	-0.35562420898557	0.575	0.645	1	0	GNAI1	-0.0700000000000001	-1
HYOU1	0.00408298047069842	-0.246223350079322	0.768	0.807	1	0	HYOU1	-0.039	-1
POLR2H	0.00408808163765575	-0.209900516617101	0.91	0.924	1	0	POLR2H	-0.014	-1
ENSGALG00000055069	0.00409889928589253	-0.393640041337605	0.364	0.466	1	0	ENSGALG00000055069	-0.102	-1
HERC1	0.00413980116541115	-0.361141896342398	0.467	0.521	1	0	HERC1	-0.054	-1
BCAP31	0.0041417940774538	-0.237172992513059	0.774	0.836	1	0	BCAP31	-0.0619999999999999	-1
ACVR1	0.00415382639068647	-0.331701033058247	0.53	0.604	1	0	ACVR1	-0.074	-1
SNCG	0.000364821177800713	1.65166500017292	0.183	0.071	1	5	SNCG	0.112	1
ZMAT5	0.00416463934413454	-0.192625998081777	0.81	0.818	1	0	ZMAT5	-0.0079999999999999	-1
KCNK5.2	4.07142166664623e-12	1.07471625992311	0.556	0.31	3.67405091198156e-08	3	KCNK5	0.246	1
ENSGALG00000014960.1	2.27232901552749e-32	1.64875206883182	0.613	0.269	2.050549703612e-28	1	ENSGALG00000014960	0.344	1
RPA3	0.00421920697549927	-0.223861075769786	0.84	0.856	1	0	RPA3	-0.016	-1
ZUP1	0.00422428865739591	-0.589931566068032	0.181	0.269	1	0	ZUP1	-0.088	-1
MYBL2.1	1.37598571286793e-20	1.64781768941004	0.428	0.171	1.24168950729202e-16	2	MYBL2	0.257	1
SELENOK	0.00424097144570394	-0.165433599783733	0.895	0.938	1	0	SELENOK	-0.0429999999999999	-1
CD81	0.00424329580586769	-0.263832920358919	0.735	0.755	1	0	CD81	-0.02	-1
CNTLN	0.00424549769856393	-0.428534159366559	0.449	0.503	1	0	CNTLN	-0.054	-1
SNAP29	0.00425210651945729	-0.378338938131879	0.34	0.443	1	0	SNAP29	-0.103	-1
TNFRSF1B	0.00868811183195258	1.64781768941004	0.054	0.019	1	2	TNFRSF1B	0.035	1
CENPX	0.00428345613485756	-0.135309513621851	0.777	0.853	1	0	CENPX	-0.076	-1
KNSTRN.1	2.74463385037079e-89	1.64717948743588	0.967	0.624	2.4767575865746e-85	1	KNSTRN	0.343	1
SRSF3	0.00431339813775621	-0.153272653791069	1	0.999	1	0	SRSF3	0.001	-1
PPM1K.3	3.55795829189407e-11	1.02880162389713	0.509	0.267	3.21070156260521e-07	3	PPM1K	0.242	1
ADNP2	0.00432937570630538	-0.445444305604854	0.163	0.242	1	0	ADNP2	-0.079	-1
PGD	0.0043517688453425	-0.157618335186737	0.762	0.843	1	0	PGD	-0.081	-1
CCT2	0.00436016849282803	-0.133927083842816	1	0.999	1	0	CCT2	0.001	-1
SPATA5	0.00436464630435208	-0.340273497608141	0.515	0.543	1	0	SPATA5	-0.028	-1
HYLS1.1	3.52695621816894e-13	1.64075818455547	0.292	0.114	3.18272529127565e-09	1	HYLS1	0.178	1
NKAPL	0.0043735035787823	-0.253744699248095	0.759	0.81	1	0	NKAPL	-0.051	-1
NOP14	0.00437801348930415	-0.165221496310766	0.934	0.965	1	0	NOP14	-0.0309999999999999	-1
CHRDL1.2	1.74390070950249e-14	1.34240204220441	0.705	0.386	1.57369600025505e-10	4	CHRDL1	0.319	1
TNFSF10	0.00441192651572297	-0.439906122063424	0.533	0.571	1	0	TNFSF10	-0.0379999999999999	-1
ACTC1	0.00441279424136492	-4.97370621884636	0.051	0.094	1	0	ACTC1	-0.043	-1
ENSGALG00000025811	0.00442116386553275	-0.274107155404598	0.681	0.76	1	0	ENSGALG00000025811	-0.079	-1
PTPN14	0.00444701008821278	-0.482293381842102	0.346	0.436	1	0	PTPN14	-0.09	-1
ENSGALG00000010302	0.004462512324603	-0.381642843787153	0.413	0.505	1	0	ENSGALG00000010302	-0.092	-1
LMAN2	0.00450133061626688	-0.112011628372416	0.813	0.783	1	0	LMAN2	0.0299999999999999	-1
MED1	0.00451462203487522	-0.322871804700525	0.581	0.656	1	0	MED1	-0.0750000000000001	-1
TRIM8.3	2.38959993073481e-40	1.63984329171207	0.917	0.534	2.15637497749509e-36	5	TRIM8	0.383	1
ENSGALG00000002527	0.00457110381616555	-0.487437507809749	0.37	0.454	1	0	ENSGALG00000002527	-0.084	-1
ACTR8	0.0046016542340899	-0.357626076979669	0.47	0.565	1	0	ACTR8	-0.095	-1
LRRC52	0.0012150406631417	1.63625210580356	0.074	0.024	1	1	LRRC52	0.05	1
ENSGALG00000054505	0.0046329024003379	-0.435460217032232	0.277	0.375	1	0	ENSGALG00000054505	-0.098	-1
MRPL10	0.00466405519345106	-0.22359534788543	0.708	0.734	1	0	MRPL10	-0.026	-1
GABBR2.1	2.81180173482843e-14	1.10346391001774	0.685	0.445	2.53736988550918e-10	3	GABBR2	0.24	1
DMD	0.00469443444452885	-0.266234961486107	0.913	0.93	1	0	DMD	-0.017	-1
NPNT	0.00471373959309292	-0.827777639810992	0.117	0.187	1	0	NPNT	-0.07	-1
FANCA	0.00474541081240984	-1.34235081264075	0.027	0.072	1	0	FANCA	-0.045	-1
NUP153	0.00474609911466359	-0.256490075986912	0.66	0.752	1	0	NUP153	-0.092	-1
TMEM169.2	4.42719397239786e-23	1.63013183862328	0.725	0.368	3.99509984069183e-19	5	TMEM169	0.357	1
CENPQ	0.00477626086157532	-0.463842018402054	0.325	0.415	1	0	CENPQ	-0.09	-1
GPC1	0.00478866980262098	-0.259507864568773	0.819	0.886	1	0	GPC1	-0.0670000000000001	-1
IFT22	0.00482381569192948	-0.238264699346072	0.723	0.795	1	0	IFT22	-0.0720000000000001	-1
ARCN1	0.00485484134336763	-0.0262968913447084	0.873	0.93	1	0	ARCN1	-0.0570000000000001	-1
ENSGALG00000043584	0.00485980211948754	-1.43546021703223	0.06	0.116	1	0	ENSGALG00000043584	-0.056	-1
FAM107B.1	6.14243015431204e-25	1.62847213750162	0.835	0.457	5.54292897125118e-21	5	FAM107B	0.378	1
RNF168	0.0049319385257073	-0.45800278568332	0.28	0.376	1	0	RNF168	-0.096	-1
EXOSC3	0.00496229305096972	-0.281229022695065	0.633	0.681	1	0	EXOSC3	-0.048	-1
PTPN2	0.00497539128945878	-0.178227746370594	0.901	0.945	1	0	PTPN2	-0.0439999999999999	-1
BAG1	0.00501685080361936	-0.306352614403353	0.536	0.586	1	0	BAG1	-0.0499999999999999	-1
YPEL5.4	2.14989991624187e-28	1.62833660424524	0.835	0.447	1.94006968441666e-24	5	YPEL5	0.388	1
PDF	0.00503932058716574	-0.411414743065581	0.31	0.36	1	0	PDF	-0.05	-1
ENSGALG00000004518	0.00509820918850688	-0.918517437799146	0.774	0.743	1	0	ENSGALG00000004518	0.031	-1
SERINC3	1.26291170349483e-05	1.62114305539602	0.248	0.086	0.113965152123374	5	SERINC3	0.162	1
CDKN1A	0.00961113516020717	1.62112331133414	0.045	0.021	1	0	CDKN1A	0.024	1
DNAJC2	0.00517093179355417	-0.124920119695994	0.979	0.995	1	0	DNAJC2	-0.016	-1
MCUR1	0.00518682544893018	-0.314153920810098	0.509	0.566	1	0	MCUR1	-0.0569999999999999	-1
VPS25	0.00520069286606974	-0.180245315657737	0.825	0.827	1	0	VPS25	-0.002	-1
RPRD1B	0.00523104790265122	-0.238694755800971	0.783	0.834	1	0	RPRD1B	-0.0509999999999999	-1
SOX8.2	1.82814751205641e-10	0.623228302588487	0.755	0.516	1.6497203148797e-06	3	SOX8	0.239	1
ANKRD17	0.00527223586679295	-0.0421177888527068	0.762	0.706	1	0	ANKRD17	0.056	-1
DEDD	0.00528772961862681	-0.381521409921428	0.449	0.534	1	0	DEDD	-0.085	-1
MARC1	0.0053076217836985	-0.147802024229615	0.145	0.191	1	0	MARC1	-0.046	-1
XRCC3	0.00533193586665499	-0.565228092002561	0.214	0.299	1	0	XRCC3	-0.085	-1
ANGPTL4	6.95383109885046e-09	1.61863619978545	0.367	0.142	6.27513718360265e-05	5	ANGPTL4	0.225	1
ENSGALG00000012259	0.00537593205170593	-0.196389054549153	0.979	0.985	1	0	ENSGALG00000012259	-0.00600000000000001	-1
TPP2	0.0053802621031179	-0.289108791363771	0.645	0.708	1	0	TPP2	-0.0629999999999999	-1
COMT	0.0054014450984261	-0.336597285410453	0.491	0.522	1	0	COMT	-0.031	-1
INPP5A.1	5.76216760081305e-28	1.61702334881715	0.789	0.483	5.1997800429737e-24	5	INPP5A	0.306	1
PPFIA1	0.00542073680409012	-0.272464662702795	0.602	0.632	1	0	PPFIA1	-0.03	-1
GAPVD1	0.00542283690019688	-0.392588409771224	0.428	0.518	1	0	GAPVD1	-0.09	-1
TMX4	0.00542726555462663	-0.515187409502966	0.244	0.336	1	0	TMX4	-0.092	-1
MAD1L1	0.00545658689830527	-0.334453482420629	0.596	0.684	1	0	MAD1L1	-0.0880000000000001	-1
POLG2	0.00548918622465119	-0.586402115106971	0.166	0.249	1	0	POLG2	-0.083	-1
TMEM38A	0.00549340047579686	-0.64028000892073	0.148	0.226	1	0	TMEM38A	-0.078	-1
ZCCHC10	0.00549949587275366	-0.290841580777689	0.449	0.551	1	0	ZCCHC10	-0.102	-1
TMEM30A	0.00550452502609992	-0.514172193046272	0.247	0.338	1	0	TMEM30A	-0.091	-1
CACNG1	0.00551659518704561	-0.670563690118234	0.229	0.29	1	0	CACNG1	-0.061	-1
PDCD7	0.00554283198506695	-0.460815791309126	0.328	0.409	1	0	PDCD7	-0.081	-1
ENSGALG00000016702	4.56251004446213e-09	1.61677345576826	0.367	0.197	4.11720906412263e-05	5	ENSGALG00000016702	0.17	1
HECW2	5.9814825386491e-14	1.61433926424593	0.596	0.281	5.39768984287695e-10	5	HECW2	0.315	1
BRD2	0.00559728972408009	-0.207480228543882	0.928	0.941	1	0	BRD2	-0.0129999999999999	-1
ENSGALG00000017493	0.00560358316438215	-0.82373080674829	0.093	0.16	1	0	ENSGALG00000017493	-0.067	-1
ABTB1	2.16439044852473e-09	1.61302259332192	0.358	0.155	1.95314594074871e-05	5	ABTB1	0.203	1
ENSGALG00000035814.2	1.32548749993355e-11	1.61227357255238	0.272	0.097	1.19611991994003e-07	2	ENSGALG00000035814	0.175	1
NUSAP1.2	2.00247780456494e-67	1.61154286968782	0.875	0.292	1.8070359708394e-63	2	NUSAP1	0.583	1
UBR7	0.00564898665216632	-0.153578900595912	0.982	0.986	1	0	UBR7	-0.004	-1
EFEMP1.1	6.26719606725760e-10	0.785224002160487	0.579	0.341	5.65551773109325e-06	3	EFEMP1	0.238	1
CLK1	0.00569585255347449	-0.331719260910863	0.476	0.522	1	0	CLK1	-0.046	-1
ADAMTS17	0.00570860366655073	-0.983269719335922	0.102	0.164	1	0	ADAMTS17	-0.062	-1
RREB1.2	1.52016728810639e-24	1.60425488862894	0.789	0.493	1.37179896078721e-20	5	RREB1	0.296	1
CKAP2.1	9.45643723095549e-115	1.60414090945682	1	0.741	8.53348895721423e-111	1	CKAP2	0.259	1
SLC37A1	0.000597371830572026	1.60269465591643	0.165	0.068	1	5	SLC37A1	0.097	1
ELAVL2	0.00580853585595058	-1.0616453804799	0.048	0.103	1	0	ELAVL2	-0.055	-1
RWDD4	0.00581082070290875	-0.249819526886894	0.747	0.79	1	0	RWDD4	-0.043	-1
LIN7C	0.0058418291339721	-0.335641412278193	0.497	0.591	1	0	LIN7C	-0.094	-1
ENSGALG00000002527.2	3.24586445060462e-20	1.6018400477733	0.706	0.408	2.92906808022561e-16	5	ENSGALG00000002527	0.298	1
PIN1	0.00584582625575735	-0.216961711800275	0.798	0.833	1	0	PIN1	-0.0349999999999999	-1
MAK16	0.00586186314661447	-0.217271596109515	0.919	0.932	1	0	MAK16	-0.013	-1
BAG4	0.00590556807480517	-0.445802161253691	0.319	0.382	1	0	BAG4	-0.063	-1
RRS1	0.00591881166979187	-0.13914965632414	0.976	0.992	1	0	RRS1	-0.016	-1
MCU	0.00593593227234145	-0.432400417283174	0.289	0.319	1	0	MCU	-0.03	-1
ENSGALG00000035785.1	3.00432746597109e-18	2.20138492750656	0.31	0.075	2.71110510529231e-14	3	ENSGALG00000035785	0.235	1
FANCA.1	6.99407171965016e-06	1.59535026951591	0.132	0.044	0.063114503198123	2	FANCA	0.088	1
GLT8D1	0.00601617720517334	-0.497152539438473	0.262	0.345	1	0	GLT8D1	-0.083	-1
ENSGALG00000038923.1	2.28250115503319e-19	1.59377413930667	0.706	0.335	2.05972904230195e-15	5	ENSGALG00000038923	0.371	1
DDX11	0.00605516397204795	-0.464964211342315	0.262	0.355	1	0	DDX11	-0.093	-1
TRMT6	0.00605598441197054	-0.268616632276281	0.63	0.713	1	0	TRMT6	-0.083	-1
AKAP9	0.00606082390476432	-0.32263319121742	0.955	0.953	1	0	AKAP9	0.002	-1
OLFML3.2	3.40116764044949e-11	1.10796207649774	0.509	0.274	3.06921367874162e-07	3	OLFML3	0.235	1
ZZEF1	6.19382247602941e-06	1.59216398842426	0.266	0.105	0.0558930540236894	5	ZZEF1	0.161	1
ENSGALG00000024077	0.00615717855570577	-0.728241966260077	0.072	0.131	1	0	ENSGALG00000024077	-0.059	-1
TCF12	0.00620857237262515	-0.117005947731966	1	1	1	0	TCF12	0	-1
FAM45A	0.00621058476116733	-0.527382706473271	0.19	0.276	1	0	FAM45A	-0.086	-1
CDKN3.1	1.78310102979054e-12	1.58483201447875	0.299	0.116	1.60907036928299e-08	1	CDKN3	0.183	1
ENSGALG00000034050	0.0062261332086125	-0.232781773632218	0.84	0.844	1	0	ENSGALG00000034050	-0.004	-1
CAB39L	0.00623527841539229	-1.4860862901022	0.018	0.057	1	0	CAB39L	-0.039	-1
ICA1	0.00628092745785804	-0.171101630251056	0.262	0.24	1	0	ICA1	0.022	-1
DECR2	0.00629523609493641	-0.435460217032232	0.37	0.457	1	0	DECR2	-0.087	-1
TEAD3.1	2.64275932354807e-16	1.5847790616692	0.624	0.27	2.38482601356978e-12	5	TEAD3	0.354	1
KIAA0753.2	1.22067505834356e-41	1.5843854054799	0.751	0.344	1.10153717264923e-37	2	KIAA0753	0.407	1
ACTR6	0.00639628569525082	-0.202953353989582	0.925	0.94	1	0	ACTR6	-0.0149999999999999	-1
ENSGALG00000048187.1	1.0142193521271e-05	1.58070349355151	0.136	0.049	0.0915231543359498	2	ENSGALG00000048187	0.087	1
TSPAN13	0.0066054963052198	-0.374577974885209	0.455	0.537	1	0	TSPAN13	-0.082	-1
MEF2A.1	1.46094124586625e-35	1.57989976373226	0.881	0.614	1.3183533802697e-31	5	MEF2A	0.267	1
SH3BGRL	0.00661569537421747	-0.264334756051267	0.867	0.887	1	0	SH3BGRL	-0.02	-1
CP	5.06128569666265e-05	1.57910783559881	0.193	0.082	0.456730421266837	5	CP	0.111	1
ENSGALG00000048205	0.00663448052415259	-0.360899836690832	0.62	0.686	1	0	ENSGALG00000048205	-0.0660000000000001	-1
CRELD2	0.00664694224237104	-0.387865471893119	0.425	0.497	1	0	CRELD2	-0.072	-1
RTKN2	0.00665227222679682	-0.431775170224376	0.358	0.448	1	0	RTKN2	-0.09	-1
ENSGALG00000040833.1	3.11745593816712e-15	1.2193829354157	0.713	0.398	2.81319223860201e-11	4	ENSGALG00000040833	0.315	1
ZEB2.2	2.24298806753523e-12	0.653090655886435	0.838	0.606	2.02407243214379e-08	3	ZEB2	0.232	1
STX2	0.00666989149327266	-0.264678253853472	0.669	0.742	1	0	STX2	-0.073	-1
KIAA1549	0.0066947339274464	-0.240064528073801	0.663	0.669	1	0	KIAA1549	-0.00600000000000001	-1
IPO9	0.00670219640663139	-0.349546314044954	0.572	0.637	1	0	IPO9	-0.0650000000000001	-1
MMS22L.1	3.46300082220402e-13	1.57252956210581	0.327	0.126	3.12501194195691e-09	2	MMS22L	0.201	1
BYSL	0.00673305658157291	-0.22452349889145	0.84	0.887	1	0	BYSL	-0.047	-1
MSL2	0.00675113025861218	-0.772495204309803	0.099	0.168	1	0	MSL2	-0.069	-1
AKAP6	0.00676936080001669	-1.39893434100712	0.042	0.092	1	0	AKAP6	-0.05	-1
ALG8	0.0067861395414621	-0.665327758930826	0.151	0.217	1	0	ALG8	-0.066	-1
GEMIN5	0.00679515633694326	-0.262497504951536	0.69	0.734	1	0	GEMIN5	-0.044	-1
ATP11A.1	8.84974268152826e-05	1.57096976615513	0.248	0.108	0.79860077958111	5	ATP11A	0.14	1
PPP1R9A.2	1.12297183961839e-08	1.5697265993045	0.404	0.19	0.000101336978807164	5	PPP1R9A	0.214	1
HINTW.2	1.78831633542368e-76	1.59864508170389	0.995	0.764	1.61377666108633e-72	3	HINTW	0.231	1
ATAD5.2	4.14888830786269e-57	1.56806666787358	0.879	0.449	3.7439568090153e-53	2	ATAD5	0.43	1
NEK1	0.00690059062892427	-0.245078190598405	0.623	0.638	1	0	NEK1	-0.015	-1
SAP130	0.00690559179872623	-0.420262386065871	0.352	0.443	1	0	SAP130	-0.091	-1
MYO1B.2	9.6132172197294e-26	1.56798957828484	0.881	0.459	8.67496721908381e-22	5	MYO1B	0.422	1
HIST1H46	2.21337606429462e-19	1.56696343692521	0.416	0.18	1.99735056041946e-15	2	HIST1H46	0.236	1
CMTM7	0.0037709509484204	1.56616877989131	0.11	0.045	1	5	CMTM7	0.065	1
PDE6G	0.00446859474699075	1.56616877989131	0.128	0.045	1	5	PDE6G	0.083	1
MESDC2	0.00697740939175294	-0.131921547577612	0.864	0.922	1	0	MESDC2	-0.0580000000000001	-1
C12orf4.1	4.80554256962352e-24	1.56501570000505	0.688	0.43	4.33652161482827e-20	5	C12orf4	0.258	1
ERI2	0.00700085997180799	-1.10788555900373	0.042	0.093	1	0	ERI2	-0.051	-1
MED10	0.0070340049376589	-0.217930568937532	0.756	0.825	1	0	MED10	-0.069	-1
PRORSD1P	0.00703850209669269	-0.30002987503867	0.425	0.524	1	0	PRORSD1P	-0.099	-1
FGB	0.00102583874609755	1.56104576161439	0.081	0.028	1	1	FGB	0.053	1
ZBTB14	0.00714157473686121	-0.429118690158405	0.286	0.328	1	0	ZBTB14	-0.042	-1
FOXO1	0.00714652996459349	-0.533071013658654	0.271	0.281	1	0	FOXO1	-0.01	-1
CHCHD5	0.00718370116795962	-0.365714805706261	0.419	0.509	1	0	CHCHD5	-0.09	-1
ALPK3	0.00719165322530873	-0.384234893677059	0.419	0.436	1	0	ALPK3	-0.017	-1
ANGPT2.1	3.97896733524818e-11	1.09323280482558	0.542	0.318	3.59062012332796e-07	3	ANGPT2	0.224	1
MAFK	0.00725319172452649	-0.322366438186596	0.419	0.44	1	0	MAFK	-0.021	-1
RTTN.1	9.67805351868411e-15	1.55860220112305	0.381	0.153	8.73347549526054e-11	2	RTTN	0.228	1
RABIF	0.00729337469410553	-0.23084249742376	0.831	0.863	1	0	RABIF	-0.032	-1
FRMD4B	0.00729459959949342	-1.3487485838389	0.042	0.079	1	0	FRMD4B	-0.037	-1
WDR12	0.00731601575788989	-0.203211936618088	0.822	0.836	1	0	WDR12	-0.014	-1
PALM2AKAP2.2	7.78090996060321e-28	1.55816665580634	0.826	0.529	7.02149314844834e-24	5	PALM2AKAP2	0.297	1
SMC3	0.00734225444390408	-0.175291144892827	0.97	0.979	1	0	SMC3	-0.00900000000000001	-1
SMTN	5.9242214831896e-05	1.55590044443748	0.138	0.071	0.534601746643029	5	SMTN	0.067	1
SVIL	1.55372451707215e-29	1.55481863209259	0.899	0.64	1.40208100420591e-25	5	SVIL	0.259	1
CGRRF1.2	1.00564656642086e-14	1.55324874864638	0.606	0.296	9.07495461538182e-11	5	CGRRF1	0.31	1
ENSGALG00000011502	0.00228316374496757	1.54909526653237	0.128	0.053	1	5	ENSGALG00000011502	0.075	1
SRPX.1	2.25545822298087e-12	1.54210883621626	0.468	0.24	2.03532550041793e-08	5	SRPX	0.228	1
SCAP	0.00739338884867316	-0.4860862901022	0.208	0.251	1	0	SCAP	-0.043	-1
PCCA	0.00744037241905891	-0.110769219849642	0.717	0.671	1	0	PCCA	0.0459999999999999	-1
WASHC3	0.00744171193690221	-0.364619976481783	0.268	0.358	1	0	WASHC3	-0.09	-1
MTRF1	0.0074439905955257	-0.538271022616007	0.226	0.288	1	0	MTRF1	-0.062	-1
PPP1R2	0.0074495485434039	-0.172145920802587	0.949	0.967	1	0	PPP1R2	-0.018	-1
GATA2	0.000137687465107788	1.54181970646769	0.108	0.05	1	0	GATA2	0.058	1
BCL2L15	0.00750776750350392	-0.29895821712737	0.081	0.121	1	0	BCL2L15	-0.04	-1
SORBS2.2	1.65658185029999e-10	1.54129990577841	0.505	0.219	1.49489946171071e-06	5	SORBS2	0.286	1
DAB2.1	0.000162212726788401	1.54063368778417	0.22	0.087	1	5	DAB2	0.133	1
PSMD9	0.00752663946448875	-0.231101718526045	0.78	0.833	1	0	PSMD9	-0.0529999999999999	-1
MOB1B	0.00755696046966214	-0.261335227060634	0.645	0.699	1	0	MOB1B	-0.0539999999999999	-1
DPP4.2	1.87731241855476e-10	1.53878289209623	0.486	0.295	1.69408672650381e-06	5	DPP4	0.191	1
NUBP1	0.00766989830317242	-0.26293810410388	0.684	0.731	1	0	NUBP1	-0.0469999999999999	-1
TNNI2	0.00767462225785287	-0.508293097043674	0.485	0.543	1	0	TNNI2	-0.0580000000000001	-1
PRPS2	0.00767924202422964	-1.00661691822836	0.087	0.132	1	0	PRPS2	-0.045	-1
ENSGALG00000048310	0.00768064480376425	-0.986634404297104	0.09	0.14	1	0	ENSGALG00000048310	-0.05	-1
PDPK1	0.00773948507217524	-0.179011323309195	0.741	0.74	1	0	PDPK1	0.001	-1
LUC7L3	0.00777236824330033	-0.144344271125262	0.997	0.994	1	0	LUC7L3	0.003	-1
MED19	0.00777579746948112	-0.232530536828316	0.786	0.835	1	0	MED19	-0.0489999999999999	-1
ZCCHC4	0.00785119299597436	-0.48382323859363	0.184	0.222	1	0	ZCCHC4	-0.038	-1
RNASEH2B	0.00787799870224974	-0.198376905338703	0.91	0.931	1	0	RNASEH2B	-0.021	-1
CCDC126	0.00788232902557819	-0.474333108676522	0.28	0.36	1	0	CCDC126	-0.08	-1
ENSGALG00000050210	0.00789629995394801	-0.640929335332211	0.123	0.197	1	0	ENSGALG00000050210	-0.074	-1
MRPL42	0.00789769771072292	-0.215201046855072	0.762	0.823	1	0	MRPL42	-0.0609999999999999	-1
CSTF1	0.00794566502889941	-0.441265838713437	0.292	0.375	1	0	CSTF1	-0.083	-1
CENPJ	1.22755431941228e-09	1.53763477165962	0.261	0.105	1.10774501783764e-05	2	CENPJ	0.156	1
ARPP21.2	4.17581790596031e-11	0.781466877033504	0.731	0.51	3.76825807833858e-07	3	ARPP21	0.221	1
LRRCC1	0.00801596729742214	-0.510539333826739	0.232	0.319	1	0	LRRCC1	-0.087	-1
TP53INP1.3	4.17074492778368e-13	1.53612995350993	0.569	0.233	3.76368022283199e-09	5	TP53INP1	0.336	1
USP3	0.0080340757015127	-0.251997000096195	0.639	0.662	1	0	USP3	-0.023	-1
CDK1.1	4.70641435743708e-104	1.53353476504752	1	0.841	4.24706831615122e-100	1	CDK1	0.159	1
CDCA3.1	3.99881606856529e-88	1.53326763846323	0.985	0.645	3.60853162027331e-84	1	CDCA3	0.34	1
HIST1H3H	0.00804393248062596	-1.05789742317205	0.051	0.101	1	0	HIST1H3H	-0.05	-1
RGN	0.00808034258694781	-0.238294942052453	0.268	0.349	1	0	RGN	-0.081	-1
LSM6	0.00810502572562874	-0.151298228126217	0.934	0.962	1	0	LSM6	-0.0279999999999999	-1
PCMTD1.5	2.50868632126696e-12	1.5321430597998	0.56	0.233	2.2638385363113e-08	5	PCMTD1	0.327	1
CNOT8	0.00810640701399137	-0.283187233951956	0.521	0.613	1	0	CNOT8	-0.092	-1
WEE1.2	1.60562308294277e-19	1.52863477340867	0.471	0.187	1.44891427004756e-15	2	WEE1	0.284	1
CACFD1	0.00815578915013801	-0.299398667456203	0.117	0.167	1	0	CACFD1	-0.05	-1
UBE2J2	0.00818618798068437	-0.270758737667695	0.578	0.663	1	0	UBE2J2	-0.0850000000000001	-1
FUCA2	0.00818628657893768	-0.192189066019868	0.069	0.096	1	0	FUCA2	-0.027	-1
ZMYND19	0.00822886305118896	-0.210912325624231	0.488	0.585	1	0	ZMYND19	-0.097	-1
FASTK	0.00825795531218552	-0.382060522442722	0.383	0.455	1	0	FASTK	-0.072	-1
CUEDC2	0.008262370976789	-0.364603619487878	0.413	0.48	1	0	CUEDC2	-0.067	-1
SNAPIN	0.00827728320268494	-0.192657227264132	0.886	0.922	1	0	SNAPIN	-0.036	-1
WDR44	0.00829916011470195	-0.364448903771903	0.419	0.507	1	0	WDR44	-0.088	-1
ATP6V1G3	1.60304814037916e-08	1.52847052826025	0.232	0.11	0.000144659064187815	0	ATP6V1G3	0.122	1
TGFBI	7.96514001015583e-06	1.52754557548557	0.148	0.063	0.0718774234516462	0	TGFBI	0.085	1
ACTR5	0.00834424500475684	-0.397492366833211	0.181	0.257	1	0	ACTR5	-0.076	-1
UBA2	0.00836314032870884	-0.216228136589112	0.81	0.864	1	0	UBA2	-0.0539999999999999	-1
MPC1L	0.00837719825046635	-0.271961484749352	0.178	0.238	1	0	MPC1L	-0.06	-1
EAPP	0.00841305229039351	-0.24860910286481	0.69	0.759	1	0	EAPP	-0.0690000000000001	-1
ATG4B	0.00841704075842313	-0.713761379519336	0.123	0.188	1	0	ATG4B	-0.065	-1
BLM	0.0084457240454835	-0.654773245436708	0.166	0.239	1	0	BLM	-0.073	-1
ZNF106	0.00847687500970947	-0.640150636635221	0.184	0.266	1	0	ZNF106	-0.082	-1
MIS18BP1.2	1.16760539414724e-30	1.52381427707278	0.65	0.292	1.05364710767847e-26	2	MIS18BP1	0.358	1
TOP2A.1	3.16404817211121e-96	1.5230511979942	1	0.844	2.85523707051315e-92	1	TOP2A	0.156	1
PELI3	0.00859861109454349	-0.258147999847784	0.596	0.679	1	0	PELI3	-0.0830000000000001	-1
FAM171A1	0.00861963414875609	-0.428118241691064	0.392	0.428	1	0	FAM171A1	-0.036	-1
LCMT1	0.0086982286069612	-0.309066220928678	0.373	0.404	1	0	LCMT1	-0.031	-1
AKAP9.2	3.56472950176073e-50	1.52278234028388	1	0.949	3.21681190238888e-46	5	AKAP9	0.051	1
ARPP21.4	6.6257504884373e-21	1.51854112528108	0.862	0.518	5.97907724076582e-17	5	ARPP21	0.344	1
TM4SF18	0.0087082715441704	-0.971513117272442	0.057	0.107	1	0	TM4SF18	-0.05	-1
RPTOR	0.00875268384483004	-0.475386401444991	0.22	0.307	1	0	RPTOR	-0.087	-1
ARID4B	0.00877373082670353	-0.154551005348702	0.889	0.858	1	0	ARID4B	0.031	-1
ENSGALG00000033570.1	2.34299236386301e-30	1.51591638612473	0.627	0.298	2.11431630914998e-26	1	ENSGALG00000033570	0.329	1
PER2	0.00881393223950293	-0.680347276155766	0.13	0.2	1	0	PER2	-0.07	-1
RNF4	0.00884280246846831	-0.499291828901467	0.256	0.331	1	0	RNF4	-0.075	-1
TMEFF2.1	2.7667360640746e-08	1.51584608081907	0.422	0.197	0.000249670262422092	5	TMEFF2	0.225	1
TENM2.1	1.11669910374876e-14	1.51539996832212	0.479	0.248	1.00770927122288e-10	2	TENM2	0.231	1
MYLIP	0.00885098479346166	-0.330066332860754	0.611	0.641	1	0	MYLIP	-0.03	-1
ENSGALG00000011687.4	1.32506776638851e-14	1.51331514912579	0.679	0.328	1.19574115238899e-10	5	ENSGALG00000011687	0.351	1
ENSGALG00000033879	0.00888872480284737	-0.203967328484828	0.828	0.843	1	0	ENSGALG00000033879	-0.015	-1
SSX2IP	1.38683169192781e-06	1.51243679595352	0.321	0.124	0.0125147691879566	5	SSX2IP	0.197	1
APOC3	0.00644236781933844	1.51243679595352	0.128	0.046	1	5	APOC3	0.082	1
ZFAND6	0.00893247191113526	-0.242815139089836	0.687	0.759	1	0	ZFAND6	-0.072	-1
SEC61A1	0.00895922442409992	-0.329443328861362	0.488	0.556	1	0	SEC61A1	-0.0680000000000001	-1
YARS	0.008979985972796	-0.435460217032232	0.331	0.416	1	0	YARS	-0.085	-1
FUCA2.1	0.00020271628711097	1.5088613417297	0.211	0.078	1	5	FUCA2	0.133	1
ENSGALG00000038528	0.00903743980580416	-0.203659950032255	0.895	0.911	1	0	ENSGALG00000038528	-0.016	-1
DNAJC8	0.00907309643438087	-0.123040073735979	0.994	0.991	1	0	DNAJC8	0.003	-1
CYCS	0.00908224300269433	-0.122975937500207	0.985	0.996	1	0	CYCS	-0.011	-1
KLHDC8A	0.0044251556411672	1.50727509083774	0.128	0.054	1	5	KLHDC8A	0.074	1
BTBD19.2	0.000287666188271109	1.50580370362108	0.211	0.082	1	5	BTBD19	0.129	1
DISC1	0.00913306560986824	-0.32747753615922	0.377	0.381	1	0	DISC1	-0.004	-1
PIK3CB	0.00919005226252117	-0.653724752746003	0.169	0.236	1	0	PIK3CB	-0.067	-1
KIF18A.2	4.6708991534973e-39	1.50380223102313	0.763	0.344	4.21501939611596e-35	2	KIF18A	0.419	1
EI24	0.00923191353869325	-0.216147188627756	0.747	0.804	1	0	EI24	-0.0570000000000001	-1
ETF1	0.00926828781615606	-0.385046455906071	0.386	0.461	1	0	ETF1	-0.075	-1
ENSGALG00000011745	0.00928579572322159	-0.212296919353163	0.765	0.822	1	0	ENSGALG00000011745	-0.0569999999999999	-1
POLQ.2	2.55331702558949e-08	1.50338170451027	0.218	0.08	0.000230411328389196	2	POLQ	0.138	1
AAMP	0.00934679776805991	-0.342859610050675	0.392	0.483	1	0	AAMP	-0.091	-1
MOXD1.1	1.10323310788181e-12	1.4997999702756	0.569	0.232	9.95557556552545e-09	5	MOXD1	0.337	1
ENSGALG00000024077.1	6.2884647705489e-05	1.49700675538392	0.248	0.105	0.567471060894333	5	ENSGALG00000024077	0.143	1
MASTL.2	2.90022403133278e-09	1.49699278716228	0.23	0.081	2.6171621658747e-05	2	MASTL	0.149	1
FXYD6.2	7.75594767208247e-09	1.49464748250999	0.394	0.142	6.99896717928722e-05	5	FXYD6	0.252	1
CUL2	0.00944637628013786	-0.326290961744651	0.515	0.596	1	0	CUL2	-0.081	-1
MED28	0.00944743346141498	-0.142603168603404	0.913	0.955	1	0	MED28	-0.0419999999999999	-1
DESI1	0.00945178058216642	-0.270510810880627	0.446	0.471	1	0	DESI1	-0.025	-1
TFIP11	0.00949055893114407	-0.42358611674394	0.277	0.367	1	0	TFIP11	-0.09	-1
HCCS	0.00950479082560248	-0.301585778542844	0.539	0.589	1	0	HCCS	-0.0499999999999999	-1
ENSGALG00000039648	0.00951552540463759	-0.284781304534564	0.265	0.347	1	0	ENSGALG00000039648	-0.082	-1
ASB7	0.00956975612112368	-0.476880144412212	0.259	0.323	1	0	ASB7	-0.064	-1
RAD54L	0.00958140530548369	-0.555199461306327	0.184	0.259	1	0	RAD54L	-0.075	-1
AIMP2	0.00958762941167957	-0.169628534430886	0.898	0.908	1	0	AIMP2	-0.01	-1
BCHE	0.000130191635650537	1.49464748250999	0.147	0.076	1	5	BCHE	0.071	1
TMEM120B	0.00970884501733732	-0.545513762497146	0.196	0.277	1	0	TMEM120B	-0.081	-1
NDUFAF6	0.00972792436880815	-0.35012816323247	0.455	0.522	1	0	NDUFAF6	-0.067	-1
DISC1.4	9.53232162282203e-19	1.49407898874207	0.752	0.346	8.6019670324346e-15	5	DISC1	0.406	1
LARP4B	0.00980205684280216	-0.558156940965248	0.319	0.381	1	0	LARP4B	-0.062	-1
PDS5A	0.00980854119593478	-0.220392433515445	0.611	0.611	1	0	PDS5A	0	-1
MARCHF3	0.00981140151587386	-1.13589993517332	0.036	0.082	1	0	MARCHF3	-0.046	-1
INVS	0.00981711355368823	-0.0204227177533878	0.16	0.191	1	0	INVS	-0.031	-1
OIP5	0.00984164332005163	-0.690717272274306	0.078	0.136	1	0	OIP5	-0.058	-1
TBX15	0.00989101751332795	-0.256279862517082	0.208	0.281	1	0	TBX15	-0.073	-1
LIN28B	0.0099249391565048	-0.222152633721229	0.777	0.833	1	0	LIN28B	-0.0559999999999999	-1
WIPI1	0.00993830051381678	-0.546051079092142	0.22	0.292	1	0	WIPI1	-0.072	-1
MRPL32	0.00996201856488854	-0.181202554016589	0.895	0.923	1	0	MRPL32	-0.028	-1
CDC20.4	4.03250619543552e-09	0.533383162346973	0.829	0.57	3.63893359076101e-05	4	CDC20	0.259	1
SMAD7B.2	5.01313416835038e-12	1.99508558985618	0.341	0.093	4.52385227351938e-08	4	SMAD7B	0.248	1
CEP135.2	1.52677033271999e-18	1.49304079705809	0.467	0.19	1.37775754824652e-14	2	CEP135	0.277	1
HJURP.2	3.20936609392207e-29	1.49104964779625	0.607	0.231	2.89613196315527e-25	2	HJURP	0.376	1
MATN2.1	0.00501016471502365	1.49088065258708	0.128	0.046	1	5	MATN2	0.082	1
IQSEC1.1	8.71599404008376e-25	1.48920351791573	0.881	0.499	7.86531302177158e-21	5	IQSEC1	0.382	1
HJURP.1	7.41179205249929e-21	1.48849184960967	0.539	0.244	6.68840114817536e-17	1	HJURP	0.295	1
NKAIN2.1	1.93739473775111e-18	1.48775682053924	0.525	0.253	1.7483050113466e-14	2	NKAIN2	0.272	1
BARD1.2	1.17823399092708e-31	1.48631599437464	0.693	0.328	1.06323835341259e-27	2	BARD1	0.365	1
DEPDC1B.2	1.57150801976831e-14	1.484745726851	0.327	0.112	1.41812883703892e-10	2	DEPDC1B	0.215	1
RAPSN.3	3.04934462847976e-11	0.705682297739087	0.764	0.543	2.75172859274013e-07	3	RAPSN	0.221	1
ENSGALG00000048343.3	6.39758350558433e-17	1.4829349186695	0.716	0.319	5.7731793554393e-13	5	ENSGALG00000048343	0.397	1
MUSTN1.1	2.47568753116492e-11	1.48113267603551	0.532	0.223	2.23406042812323e-07	5	MUSTN1	0.309	1
ENSGALG00000042388.2	6.77183404205672e-10	1.05641172141649	0.523	0.304	6.11090303955199e-06	3	ENSGALG00000042388	0.219	1
CDH11.1	4.65148981804094e-12	1.47931224041114	0.596	0.315	4.19750441180015e-08	5	CDH11	0.281	1
NCAPG.1	3.77380392844113e-30	1.47847673908091	0.668	0.339	3.40548066502528e-26	1	NCAPG	0.329	1
ZC3HAV1	0.00309531810133664	1.47825622458069	0.078	0.028	1	2	ZC3HAV1	0.05	1
CDC7.1	5.81543404340046e-17	1.4769495538629	0.444	0.192	5.24784768076458e-13	2	CDC7	0.252	1
NPY2R.1	1.73158726919013e-19	1.47674313398524	0.771	0.338	1.56258435171717e-15	5	NPY2R	0.433	1
ERCC6L.2	1.92325728729051e-23	1.47563671402736	0.51	0.185	1.73554737605096e-19	2	ERCC6L	0.325	1
ENSGALG00000048542.1	2.28171307904161e-15	1.76081233612057	0.296	0.08	2.05901788252715e-11	3	ENSGALG00000048542	0.216	1
LPL	0.000496823094024728	1.4666331063404	0.202	0.077	1	5	LPL	0.125	1
ENSGALG00000047321	0.00522423642750806	1.4666331063404	0.138	0.058	1	5	ENSGALG00000047321	0.08	1
CKAP5.1	9.02307688505804e-72	1.46404544163533	0.956	0.73	8.14242458107637e-68	1	CKAP5	0.226	1
QKI.1	1.0563718022619e-57	1.46371055714642	1	0.983	9.53269914361138e-54	5	QKI	0.017	1
CENPL.1	3.59108471001943e-18	1.46284149010014	0.432	0.166	3.24059484232154e-14	1	CENPL	0.266	1
SUV39H1	4.99562739022107e-13	1.46259008303013	0.35	0.153	4.50805415693549e-09	2	SUV39H1	0.197	1
PTPN5	1.57930209576363e-06	1.46259008303013	0.187	0.075	0.014251622112171	2	PTPN5	0.112	1
IGSF9	2.38159240847214e-10	1.4603193324082	0.358	0.177	2.14914898940525e-06	5	IGSF9	0.181	1
ENSGALG00000048828.1	8.68335724702158e-17	1.45967400370259	0.366	0.125	7.83586157971227e-13	2	ENSGALG00000048828	0.241	1
TNNC2.2	9.40948051210519e-15	1.45938249975238	0.872	0.825	8.49111521412373e-11	5	TNNC2	0.047	1
KIF18B.1	4.84543973882539e-10	1.45894757399565	0.24	0.085	4.37252482031604e-06	1	KIF18B	0.155	1
TUBAL3.4	1.44921271666106e-24	1.45649307602403	0.853	0.563	1.30776955551494e-20	5	TUBAL3	0.29	1
BTG1.4	1.05599725474119e-55	1.45543018110596	1	0.973	9.52931922678448e-52	5	BTG1	0.027	1
RAMP3	0.00158821392521148	1.45517261146765	0.082	0.029	1	2	RAMP3	0.053	1
WIPI1.1	1.65382294623945e-11	1.45168276487443	0.523	0.251	1.49240982668648e-07	5	WIPI1	0.272	1
C18orf25.1	8.37765782615788e-12	1.44923006007895	0.55	0.268	7.55999842232487e-08	5	C18orf25	0.282	1
BLVRA	0.00406135700704834	1.44871119834314	0.156	0.062	1	5	BLVRA	0.094	1
RAPGEF2.2	1.76413515039127e-17	1.44828208024334	0.761	0.558	1.59195555971308e-13	5	RAPGEF2	0.203	1
TBX15.5	8.79894333205539e-16	1.44503085185519	0.624	0.23	7.94016646284678e-12	5	TBX15	0.394	1
UNG.2	3.15345647981869e-08	0.841396567668353	0.713	0.467	0.000284567912738839	4	UNG	0.246	1
PSPH	0.000862190028866389	1.44278636438603	0.211	0.089	1	5	PSPH	0.122	1
ENSGALG00000046830.1	3.55726964121444e-19	1.44241686891957	0.743	0.425	3.21008012423191e-15	5	ENSGALG00000046830	0.318	1
MCM3.2	5.40406988921319e-07	0.694208780111945	0.682	0.436	0.00487663266802598	4	MCM3	0.246	1
WRAP73.2	1.90395955419735e-07	1.44154212537757	0.385	0.165	0.00171813310170769	5	WRAP73	0.22	1
POLE.1	1.79393309291682e-16	1.4401287312432	0.436	0.178	1.61884522304814e-12	2	POLE	0.258	1
SMC4.2	2.54255916302789e-50	1.4395862879214	0.911	0.525	2.29440538871637e-46	2	SMC4	0.386	1
CEP55.2	3.43703954021745e-18	1.43954195975388	0.385	0.13	3.10158448109222e-14	2	CEP55	0.255	1
UNC5C	9.00943753220808e-07	1.43549783796603	0.256	0.151	0.00813011642906457	0	UNC5C	0.105	1
KCNK12	0.00226849090093677	1.43441405130085	0.086	0.032	1	2	KCNK12	0.054	1
NATD1.2	2.35732579893034e-05	1.43421162864802	0.266	0.1	0.212725080095474	5	NATD1	0.166	1
PLCB4.1	1.1436169168922e-12	1.43396691742008	0.606	0.306	1.03199990580352e-08	5	PLCB4	0.3	1
ENSGALG00000015349	2.49395936731645e-10	1.43268577441706	0.523	0.26	2.25054893306636e-06	5	ENSGALG00000015349	0.263	1
ENSGALG00000017493.1	5.96745311740329e-10	1.43245253496757	0.276	0.111	5.38502969314473e-06	2	ENSGALG00000017493	0.165	1
ENSGALG00000004400	0.000203580706646325	1.43214472995511	0.211	0.095	1	5	ENSGALG00000004400	0.116	1
FHIP1A	0.00459784752360567	1.43008163050482	0.07	0.026	1	2	FHIP1A	0.044	1
DOCK5	5.07671344361206e-06	1.42781385744987	0.339	0.147	0.0458122621151552	5	DOCK5	0.192	1
PCSK5.1	4.07404594571405e-07	1.42753328665146	0.413	0.198	0.00367641906141236	5	PCSK5	0.215	1
SLC1A3	0.000254413716410005	1.42703625921783	0.105	0.042	1	0	SLC1A3	0.063	1
NCAM1.4	2.02453927908745e-45	1.42553162091841	1	0.935	1.82694424544852e-41	5	NCAM1	0.0649999999999999	1
LTBP2	4.0251760090018e-06	1.4239887689319	0.321	0.143	0.0363231883052322	5	LTBP2	0.178	1
INPP4B.3	3.2234656036583e-12	1.42388345888106	0.688	0.495	2.90885536074125e-08	5	INPP4B	0.193	1
GPX3.2	1.96411171218108e-17	1.42374729348722	0.761	0.399	1.77241440907221e-13	5	GPX3	0.362	1
DGUOK.2	1.21603238495275e-83	1.42247714364229	0.992	0.789	1.09734762418136e-79	2	DGUOK	0.203	1
GABBR2.3	2.53551814184958e-13	1.42186664975612	0.771	0.459	2.28805157120506e-09	5	GABBR2	0.312	1
CENPN.2	1.07379608478748e-23	1.42095689612974	0.556	0.223	9.68993586912222e-20	2	CENPN	0.333	1
ENSGALG00000035780.3	4.09034198225481e-09	0.925796008503721	0.434	0.192	3.69112460478674e-05	4	ENSGALG00000035780	0.242	1
ITGB1BP2.3	1.0880340514291e-12	1.10029880239224	0.343	0.128	9.81841928009616e-09	3	ITGB1BP2	0.215	1
OLFML2B	0.000293617407250634	1.4186986292767	0.239	0.1	1	5	OLFML2B	0.139	1
PREX2.1	4.20818422009024e-08	1.41846582387989	0.431	0.198	0.000379746544020944	5	PREX2	0.233	1
GPI.1	2.74548829102858e-46	1.41752992047964	0.963	0.859	2.47752863382419e-42	5	GPI	0.104	1
ENSGALG00000031327.3	1.8367770165683e-07	0.951516574918782	0.442	0.212	0.00165750757975123	4	ENSGALG00000031327	0.23	1
WDHD1.2	2.80178569129463e-25	1.41444867661436	0.626	0.308	2.52833140782427e-21	2	WDHD1	0.318	1
ENSGALG00000003074	1.87118693381244e-05	1.41352176988084	0.294	0.124	0.168855908907234	5	ENSGALG00000003074	0.17	1
ZRANB3	0.000133725007652964	1.41210388957576	0.125	0.047	1	2	ZRANB3	0.078	1
ENSGALG00000049165	1.58520888527194e-32	-1.44492264277691	0.465	0.791	1.4304924980694e-28	1	ENSGALG00000049165	-0.326	-1
ECI1.2	1.53270404048812e-36	1.40950177267396	0.917	0.807	1.38311212613648e-32	5	ECI1	0.11	1
MAP1A.3	2.05288173712503e-08	0.54423724137944	0.662	0.448	0.000185252047958162	3	MAP1A	0.214	1
ENSGALG00000014184.2	6.62492514058242e-13	1.68195691540933	0.319	0.109	5.97833244686158e-09	3	ENSGALG00000014184	0.21	1
MYB	0.000474336053917951	1.4062630109867	0.109	0.042	1	2	MYB	0.067	1
GINS1.1	4.00541845371007e-38	1.40429144246546	0.798	0.405	3.61448961262797e-34	2	GINS1	0.393	1
CFL2.1	3.76022881975591e-38	1.40222475549973	0.963	0.823	3.39323048694774e-34	5	CFL2	0.14	1
ENSGALG00000038064.3	5.71880403796779e-08	0.676468474536912	0.45	0.22	0.000516064876386213	4	ENSGALG00000038064	0.23	1
RIC8A.1	2.7152463657082e-07	1.40090892411756	0.376	0.181	0.00245023832041508	5	RIC8A	0.195	1
TOLLIP.1	1.23716342517929e-09	1.3998640941277	0.44	0.257	1.1164162748818e-05	5	TOLLIP	0.183	1
RRM2.1	8.36679368129746e-29	-0.654709207799915	0.86	0.643	7.55019461800283e-25	1	RRM2	0.217	-1
GADD45B.1	4.1624309543188e-14	1.39930033688234	0.752	0.432	3.75617769317729e-10	5	GADD45B	0.32	1
PBK.1	1.93293081842844e-41	1.39747994127826	0.804	0.402	1.74427677054983e-37	1	PBK	0.402	1
TICRR.1	1.54770014694993e-17	1.39505161903008	0.475	0.205	1.39664461260762e-13	2	TICRR	0.27	1
ERI2.1	2.05868430990591e-05	1.39377206680351	0.156	0.061	0.18577567212591	2	ERI2	0.095	1
PON1	0.00593084417520478	1.39263252489662	0.147	0.063	1	5	PON1	0.084	1
BORA.2	1.83786740601814e-12	1.39243685611969	0.296	0.105	1.65849154719077e-08	2	BORA	0.191	1
MICU3.2	4.14433453928362e-17	1.39214256223581	0.743	0.395	3.73984748824954e-13	5	MICU3	0.348	1
BRCA2.1	2.41888251324739e-21	1.39208407581694	0.564	0.248	2.18279957995444e-17	2	BRCA2	0.316	1
COBLL1	7.04443088588565e-06	1.39160748269018	0.191	0.084	0.0635689443142321	2	COBLL1	0.107	1
E2F1.3	1.5952010188082e-07	1.06719629006393	0.519	0.291	0.00143950939937252	4	E2F1	0.228	1
KIF14.2	1.57586092194067e-13	1.38602645042688	0.331	0.12	1.42205689595926e-09	2	KIF14	0.211	1
BMF.3	4.63160057615695e-08	1.3851032208438	0.44	0.225	0.000417955635992403	5	BMF	0.215	1
OLFM1	4.05348656896029e-08	1.38499463731604	0.422	0.198	0.000365786627982976	5	OLFM1	0.224	1
ENSGALG00000011172	5.80417401596086e-08	1.38417094614842	0.431	0.192	0.000523768663200308	5	ENSGALG00000011172	0.239	1
GINS1	1.02096640473861e-21	-1.72311153499373	0.288	0.532	9.21320083636117e-18	1	GINS1	-0.244	-1
AFF3.1	1.02673880775244e-12	1.78734181887539	0.324	0.117	9.26529100115806e-09	3	AFF3	0.207	1
ARHGEF3.2	1.80718635062927e-15	1.38099254023557	0.661	0.444	1.63080496280786e-11	5	ARHGEF3	0.217	1
CENPW.1	2.42045020124346e-33	1.37963970867244	0.731	0.338	2.1842142616021e-29	1	CENPW	0.393	1
ENSGALG00000014734.1	5.07880394281553e-18	1.37794087000851	0.743	0.481	4.58311267799673e-14	5	ENSGALG00000014734	0.262	1
MEF2D	6.98878031188996e-11	1.37743937701094	0.569	0.256	6.3066753534495e-07	5	MEF2D	0.313	1
GAPDH.1	3.97032949074897e-21	-0.325357059698078	1	1	3.58282533245187e-17	1	GAPDH	0	-1
IQCK.2	8.21031978317433e-09	1.37710188474883	0.468	0.219	7.40899257233651e-05	5	IQCK	0.249	1
AKAP12.3	1.37491205818324e-40	1.37647144336238	1	0.982	1.24072064130456e-36	5	AKAP12	0.018	1
WWOX	1.91931693501387e-20	-1.10649373483097	0.494	0.761	1.73199160215652e-16	1	WWOX	-0.267	-1
EEF1B2.1	2.67335844111511e-20	-0.267487444550333	1	1	2.41243865726227e-16	1	EEF1B2	0	-1
AS3MT	0.00104322876896416	1.37603055755949	0.202	0.082	1	5	AS3MT	0.12	1
APBB1IP	0.00015931080358243	1.37531930377843	0.132	0.056	1	2	APBB1IP	0.076	1
SLITRK4	0.000451930651117726	1.3741868575758	0.229	0.096	1	5	SLITRK4	0.133	1
MAFB.4	2.18269381755585e-06	1.37387596542055	0.358	0.149	0.019696629009624	5	MAFB	0.209	1
SNCAIP.4	7.3570344490548e-12	1.37243210969166	0.688	0.486	6.63898788682705e-08	5	SNCAIP	0.202	1
SAMD11	6.80893459230688e-08	1.37089871255165	0.25	0.122	0.000614438257609773	0	SAMD11	0.128	1
PDZRN3.2	2.78099586257268e-26	1.36862063360763	0.917	0.673	2.50957066638558e-22	5	PDZRN3	0.244	1
ENSGALG00000053371.1	2.83185977005997e-26	1.36709743278948	0.872	0.578	2.55547025650212e-22	5	ENSGALG00000053371	0.294	1
ENSGALG00000045185.2	6.67128923532371e-12	1.36636334450979	0.339	0.136	6.02017140595612e-08	2	ENSGALG00000045185	0.203	1
TUBA3E.1	2.90456765677005e-93	1.3643744927022	1	0.877	2.62108185346929e-89	1	TUBA3E	0.123	1
ETV1	6.80447685799815e-09	1.36413603241838	0.569	0.305	6.14035991665753e-05	5	ETV1	0.264	1
SLX4IP.1	4.32558433669888e-18	1.36314461932107	0.524	0.255	3.90340730543707e-14	1	SLX4IP	0.269	1
PTPRD.1	8.75554004821914e-18	-1.04247689478781	0.638	0.811	7.90099933951296e-14	1	PTPRD	-0.173	-1
RBMS3	3.82362502254579e-17	-0.696636845264792	0.83	0.937	3.45043922034532e-13	1	RBMS3	-0.107	-1
ENSGALG00000010195.2	2.5962047790245e-11	1.36046818752079	0.335	0.141	2.34281519259171e-07	2	ENSGALG00000010195	0.194	1
USP6NL.1	7.75634338834313e-16	1.36043370250847	0.688	0.416	6.99932427364084e-12	5	USP6NL	0.272	1
CDH15.4	4.92751696124906e-45	1.35873159410426	0.982	0.842	4.44659130583115e-41	5	CDH15	0.14	1
GPC1.2	3.2741636256418e-39	1.35576808927094	0.982	0.859	2.95460525577916e-35	5	GPC1	0.123	1
HIST1H103.1	3.94323040100144e-16	-2.34611553655396	0.786	0.831	3.5583711138637e-12	1	HIST1H103	-0.0449999999999999	-1
CADM2.1	2.82771461396979e-09	1.05793357252806	0.495	0.291	2.55172966764634e-05	3	CADM2	0.204	1
ENSGALG00000039023.2	2.48365366236078e-06	0.888163237674514	0.488	0.266	0.0224124906491437	4	ENSGALG00000039023	0.222	1
ESRRG.1	1.1260776627609e-15	-0.868931320938596	0.672	0.853	1.01617248287543e-11	1	ESRRG	-0.181	-1
DGKH.2	2.7727979448699e-15	1.35115588892046	0.789	0.5	2.5021728654506e-11	5	DGKH	0.289	1
SGMS1	1.33952636635737e-11	1.34906350995922	0.541	0.287	1.20878859300089e-07	5	SGMS1	0.254	1
PITX1	7.78730142566221e-09	1.34722429956585	0.313	0.187	7.02726080651758e-05	0	PITX1	0.126	1
COL9A1	0.00597489870988193	1.34589949649243	0.081	0.044	1	0	COL9A1	0.037	1
P4HA3	3.23782493397883e-14	2.05726974349182	0.315	0.112	2.92181322042249e-10	3	P4HA3	0.203	1
ENSGALG00000001805	2.60289964164958e-15	1.34423647498067	0.624	0.373	2.34885663662458e-11	5	ENSGALG00000001805	0.251	1
SNTA1	2.42389925464622e-12	1.34325069083512	0.606	0.329	2.18732668739275e-08	5	SNTA1	0.277	1
SKA3.2	2.45108537550829e-25	1.34284959313433	0.642	0.307	2.21185944285868e-21	2	SKA3	0.335	1
MCM5.3	5.42451545835311e-08	0.456940310654731	0.899	0.678	0.000489508274961784	4	MCM5	0.221	1
FTH1.1	5.04237156616223e-15	-0.307064175195571	1	1	4.5502361013048e-11	1	FTH1	0	-1
TPK1	5.06072741225117e-15	-1.04097099232826	0.705	0.836	4.56680041681545e-11	1	TPK1	-0.131	-1
AKT3.1	1.53221231110687e-20	1.34102121265864	0.853	0.612	1.38266838954284e-16	5	AKT3	0.241	1
SEPTIN8	9.0559841305654e-11	1.34010070041147	0.569	0.261	8.17212007942221e-07	5	SEPTIN8	0.308	1
BRCA1.1	5.98060386814866e-15	-0.0565136844521089	0.708	0.5	5.39689693061735e-11	1	BRCA1	0.208	-1
SLC38A7	0.00466279739403475	1.33952118843706	0.156	0.062	1	5	SLC38A7	0.094	1
HECW1.3	2.39276586295576e-08	1.33908305661989	0.505	0.236	0.000215923191473128	5	HECW1	0.269	1
PNRC1.1	7.88133800551254e-15	-0.457351719384356	0.996	0.998	7.11211941617451e-11	1	PNRC1	-0.002	-1
AUTS2	1.02512317813792e-14	-0.53742743354109	0.996	0.992	9.25071155951662e-11	1	AUTS2	0.004	-1
RPL13.1	1.05961611104576e-14	-0.165492082383197	1	1	9.56197578607697e-11	1	RPL13	0	-1
MEIS2.2	2.88355622575758e-07	1.20551860277205	0.481	0.262	0.00260212113812364	4	MEIS2	0.219	1
ENSGALG00000050294.1	4.89343827594049e-11	1.40717538150587	0.361	0.158	4.4158387002087e-07	3	ENSGALG00000050294	0.203	1
HAUS3.1	2.42205739900083e-17	1.33487837774994	0.479	0.203	2.18566459685835e-13	2	HAUS3	0.276	1
MCM5	2.28226420771123e-14	-0.876216348048404	0.62	0.72	2.05951522103862e-10	1	MCM5	-0.1	-1
RPL22L1.1	2.81386320199237e-14	-0.362453035648802	1	1	2.53923015347791e-10	1	RPL22L1	0	-1
ENSGALG00000050210.1	3.12345652600493e-06	1.33170352625429	0.33	0.164	0.0281860716906685	5	ENSGALG00000050210	0.166	1
DPYD	3.39899136038738e-14	-0.956219378829053	0.343	0.608	3.06724980361357e-10	1	DPYD	-0.265	-1
ZCCHC14	9.47716129186141e-07	1.32912958259046	0.394	0.192	0.00855219034977574	5	ZCCHC14	0.202	1
NRN1L.2	0.00384537894371102	1.32912958259046	0.156	0.061	1	5	NRN1L	0.095	1
HMGB2.1	8.51860145235672e-102	1.32909964783604	1	0.995	7.6871859506067e-98	1	HMGB2	0.005	1
ZEB2.4	1.57645348759047e-25	1.32805183263613	0.963	0.615	1.42259162720164e-21	5	ZEB2	0.348	1
RPL7A.1	1.46884577337854e-13	-0.164148747269038	1	1	1.32548642589679e-09	1	RPL7A	0	-1
DCLK3	0.00326976401416234	1.32643929734545	0.089	0.038	1	2	DCLK3	0.051	1
PIM1.2	7.93970062907649e-06	0.765623113404108	0.535	0.316	0.0716478584767863	4	PIM1	0.219	1
NUF2.1	3.67363108980729e-74	1.32461422923433	0.974	0.726	3.3150846954421e-70	1	NUF2	0.248	1
TERF1.1	1.40978067685786e-37	1.32445502407496	0.804	0.465	1.27218608279653e-33	1	TERF1	0.339	1
EGFR.1	2.0164936748943e-09	0.919587213046164	0.62	0.42	1.81968389222462e-05	3	EGFR	0.2	1
TRAIP.1	7.83940117624338e-25	1.32193719502607	0.638	0.308	7.07427562144203e-21	1	TRAIP	0.33	1
MCF2L.2	4.1147411596519e-07	1.3210277840935	0.459	0.272	0.00371314242246987	5	MCF2L	0.187	1
KIF18B.2	9.16497517278521e-07	1.32024303138154	0.214	0.094	0.00827047359592138	2	KIF18B	0.12	1
TM7SF3	0.00379036164414311	1.31979171801113	0.174	0.072	1	5	TM7SF3	0.102	1
GINS1.2	2.02897798315708e-05	0.546887639506162	0.674	0.461	0.183094973200095	4	GINS1	0.213	1
INPP4B	4.1680860470146e-13	-1.15099797218168	0.317	0.561	3.76128084882598e-09	1	INPP4B	-0.244	-1
ASB5.1	2.8957016405882e-10	1.31944702919312	0.55	0.327	2.61308116046679e-06	5	ASB5	0.223	1
MCM2	4.5506954831054e-13	-1.02036026901491	0.435	0.59	4.10654760395431e-09	1	MCM2	-0.155	-1
ENSGALG00000054915.1	2.17691347291479e-24	1.31843627467591	0.65	0.322	1.9644467179583e-20	2	ENSGALG00000054915	0.328	1
ESCO2	5.91346316745521e-05	1.31576955480223	0.152	0.068	0.533630916231158	2	ESCO2	0.084	1
MCM3	5.6159802800311e-13	-1.20246698716338	0.332	0.494	5.06786060470007e-09	1	MCM3	-0.162	-1
SLBP.1	8.7390225792519e-23	1.31519660203819	0.665	0.359	7.88609397551691e-19	2	SLBP	0.306	1
AKR1D1.2	2.84386202820067e-09	0.905708543071364	0.62	0.42	2.56630109424829e-05	3	AKR1D1	0.2	1
VDAC1.2	1.00676124914029e-08	1.31386282593715	0.514	0.247	9.08501351224193e-05	5	VDAC1	0.267	1
H2AFJ.1	7.16760677573843e-13	-2.08382249066476	0.159	0.334	6.46804835442636e-09	1	H2AFJ	-0.175	-1
TMSB15B	7.37629448950176e-13	-0.588521634760917	1	1	6.65636814732639e-09	1	TMSB15B	0	-1
DGKB	8.82490856649055e-13	-0.884811191343965	0.576	0.754	7.96359749040107e-09	1	DGKB	-0.178	-1
DAB2IP.1	4.10842148670072e-09	1.31338684604472	0.505	0.236	3.70743954959873e-05	5	DAB2IP	0.269	1
KCNK5.4	9.48162351368599e-13	1.31191051154176	0.67	0.321	8.55621705875024e-09	5	KCNK5	0.349	1
ENSGALG00000045842.1	4.0201258278889e-22	1.31187234256013	0.624	0.331	3.62776154708695e-18	1	ENSGALG00000045842	0.293	1
NPAS3.1	1.27652271453483e-12	-0.795575933324922	0.59	0.779	1.15193409759623e-08	1	NPAS3	-0.189	-1
UNG	1.57366625356191e-12	-1.12403659931109	0.314	0.537	1.42007642721427e-08	1	UNG	-0.223	-1
DNAL1.1	0.000128983947658094	1.31051390442312	0.275	0.12	1	5	DNAL1	0.155	1
PRIM2.2	8.98742497935219e-39	1.30457771241541	0.837	0.485	8.11025230136741e-35	2	PRIM2	0.352	1
RORA	1.89662708605414e-12	-0.940983032892983	0.443	0.658	1.71151628245526e-08	1	RORA	-0.215	-1
CTNNA2	1.90811853710426e-12	-0.971950580192483	0.487	0.686	1.72188616788289e-08	1	CTNNA2	-0.199	-1
GREB1L.4	9.69268244025419e-07	1.30454885811527	0.422	0.198	0.00874667663408538	5	GREB1L	0.224	1
ST8SIA1.2	3.47660641270826e-05	1.30436167744152	0.367	0.193	0.313728962682793	5	ST8SIA1	0.174	1
CACNG4.4	1.34060831618489e-12	1.30237685498478	0.661	0.331	1.20976494452524e-08	5	CACNG4	0.33	1
LDHA	1.28845663891435e-15	1.29937907602559	0.66	0.531	1.16270327095631e-11	0	LDHA	0.129	1
BTBD8.2	1.79636259690097e-06	0.978893013850087	0.504	0.292	0.0162103760744343	4	BTBD8	0.212	1
GLRB.1	0.00274832697702773	1.29670810489809	0.202	0.097	1	5	GLRB	0.105	1
AFF2	3.35735150435557e-12	-0.61803884078061	0.753	0.899	3.02967399753047e-08	1	AFF2	-0.146	-1
PIK3CB.1	5.35502535228767e-06	1.29462779445704	0.367	0.206	0.0483237487790439	5	PIK3CB	0.161	1
CCNY.3	1.08271627172653e-13	1.29351841745929	0.752	0.422	9.77043163606018e-10	5	CCNY	0.33	1
SPC25.2	1.83898215695645e-61	1.2934706913038	0.973	0.643	1.6594974984375e-57	2	SPC25	0.33	1
RPS10.1	4.47422034170203e-12	-0.153672036670897	1	1	4.03753643635192e-08	1	RPS10	0	-1
TP53INP1.2	3.22352756099579e-08	0.996723693592605	0.426	0.229	0.00029089112710426	3	TP53INP1	0.197	1
PARD3	4.81770504715727e-12	-0.532228575617341	0.937	0.965	4.34749703455472e-08	1	PARD3	-0.0279999999999999	-1
TCIM	0.0013957109117854	1.28806262563239	0.132	0.063	1	2	TCIM	0.069	1
RPS14.1	6.42375220163981e-12	-0.146438427503061	1	1	5.79679398675977e-08	1	RPS14	0	-1
EEF1A1.1	6.93678268390782e-12	-0.176094094689357	1	1	6.25975269395842e-08	1	EEF1A1	0	-1
RPL9.1	7.3861466916452e-12	-0.158024619488367	1	1	6.66525877454063e-08	1	RPL9	0	-1
RPL7.1	7.39716209658281e-12	-0.181626294964472	1	1	6.67519907595633e-08	1	RPL7	0	-1
BCAS3	8.06777053680263e-12	-1.12796254098132	0.314	0.531	7.28035613241069e-08	1	BCAS3	-0.217	-1
MAD2L1BP.2	6.2621232316353e-08	1.28704985265932	0.265	0.118	0.00056509400042277	2	MAD2L1BP	0.147	1
SLCO3A1	0.00122976901102256	1.28524761002534	0.105	0.043	1	2	SLCO3A1	0.062	1
RPLP0.1	8.92965865085881e-12	-0.156408809152326	1	1	8.05812396653499e-08	1	RPLP0	0	-1
RPL12	9.82505819933743e-12	-0.186720066564913	1	1	8.8661325190821e-08	1	RPL12	0	-1
RPL8.1	1.0277566932908e-11	-0.143818083667808	1	1	9.2744764002562e-08	1	RPL8	0	-1
BLM.2	3.24663691102117e-11	1.28486870127966	0.374	0.184	2.9297651485055e-07	2	BLM	0.19	1
G2E3.1	1.27257025983727e-33	1.28431044520402	0.812	0.574	1.14836740247716e-29	1	G2E3	0.238	1
CEP192	2.04169624450702e-09	1.2811432116926	0.288	0.119	1.84242669104314e-05	2	CEP192	0.169	1
FHL2.3	1.01766951567979e-20	1.28006636266769	0.826	0.658	9.1834497094944e-17	5	FHL2	0.168	1
FAM8A1	6.26629445290941e-12	1.27999070995315	0.633	0.359	5.65470411430545e-08	5	FAM8A1	0.274	1
FABP3	0.00113573968353324	1.27900610316463	0.092	0.081	1	5	FABP3	0.011	1
FOXP2	2.06900380800107e-11	-0.821542566696441	0.406	0.634	1.86706903634017e-07	1	FOXP2	-0.228	-1
RPL27.1	2.11916286489048e-11	-0.147841556562323	1	1	1.91233256927717e-07	1	RPL27	0	-1
CORO2B	4.43970755904453e-06	1.27823559781113	0.178	0.078	0.0400639210128178	0	CORO2B	0.1	1
DOCK10.1	0.000247108538311525	1.27818801692729	0.275	0.124	1	5	DOCK10	0.151	1
MEGF10.1	2.2877915621794e-11	-2.27479411929627	0.111	0.294	2.06450310571069e-07	1	MEGF10	-0.183	-1
TRIM23	0.000247767040387408	1.27630189423625	0.275	0.129	1	5	TRIM23	0.146	1
CENPL.2	3.39594922286654e-12	1.27279586897908	0.393	0.179	3.06450457871477e-08	2	CENPL	0.214	1
REEP1	0.00606886567663492	1.27225506117355	0.174	0.085	1	5	REEP1	0.089	1
PCMTD1.1	3.98525243421567e-11	-1.66806883597737	0.111	0.299	3.59629179663622e-07	1	PCMTD1	-0.188	-1
RIMS2	4.12652782243175e-11	-1.88689914779793	0.118	0.298	3.72377870696241e-07	1	RIMS2	-0.18	-1
ST3GAL1.1	3.38140214958995e-10	1.27148552119483	0.578	0.33	3.05137729978997e-06	5	ST3GAL1	0.248	1
ENSGALG00000035994.2	9.88687162323025e-33	1.27089891854848	1	0.929	8.92191295280298e-29	5	ENSGALG00000035994	0.071	1
ENSGALG00000054198	1.8591118726513e-05	1.27023589353689	0.321	0.16	0.167766255388053	5	ENSGALG00000054198	0.161	1
HIST1H101.1	5.48852474737127e-11	-1.73993062831161	0.21	0.379	4.95284473202783e-07	1	HIST1H101	-0.169	-1
FIG4	5.63542051526687e-11	-1.94145457891479	0.074	0.242	5.08540347297682e-07	1	FIG4	-0.168	-1
ENSGALG00000005649.1	0.000606591753001679	1.26933166596678	0.22	0.09	1	5	ENSGALG00000005649	0.13	1
ENSGALG00000042388.1	6.19592089052373e-11	-1.83281176810635	0.196	0.378	5.59119901160862e-07	1	ENSGALG00000042388	-0.182	-1
GSE1.1	4.5976158539795e-06	1.26869372872849	0.367	0.168	0.041488885466311	5	GSE1	0.199	1
SRSF5	7.77795659254185e-11	-0.520553980785565	0.889	0.923	7.01882802910977e-07	1	SRSF5	-0.034	-1
SMC2.2	8.06048691716654e-64	1.26856426093436	1	0.78	7.27378339405108e-60	2	SMC2	0.22	1
CCNE2	9.36786124303665e-11	-2.80381844842357	0.022	0.154	8.45355798571627e-07	1	CCNE2	-0.132	-1
LAMA4	3.36126812534521e-10	1.33786963875638	0.384	0.189	3.03320835631151e-06	3	LAMA4	0.195	1
BMF.2	1.78678857200329e-08	1.07728600091583	0.403	0.211	0.000161239800737576	3	BMF	0.192	1
ENSGALG00000038969.1	1.20494865791666e-10	-1.74049651436672	0.173	0.357	1.087345668904e-06	1	ENSGALG00000038969	-0.184	-1
RPS3A.1	1.32910845010667e-10	-0.139953761866123	1	1	1.19938746537626e-06	1	RPS3A	0	-1
MAP2K2.2	8.71367442080207e-29	1.26659731647355	0.927	0.742	7.86321979733179e-25	5	MAP2K2	0.185	1
SLBP	1.49070844418687e-10	-0.707532396686536	0.432	0.415	1.34521530003423e-06	1	SLBP	0.017	-1
RUBCNL	0.00203525450655338	1.26641096801248	0.101	0.047	1	2	RUBCNL	0.054	1
TET2	1.01436310387223e-19	1.2648080204318	0.771	0.591	9.153612649343e-16	5	TET2	0.18	1
BDNF.1	2.21940905194479e-06	0.997386465979246	0.504	0.296	0.0200279472847497	4	BDNF	0.208	1
FN1.1	1.6531112927243e-10	-0.986484217136914	0.387	0.593	1.49176763055441e-06	1	FN1	-0.206	-1
H3F3C.1	1.66343315020212e-10	-0.203303837636859	1	1	1.50108207474239e-06	1	H3F3C	0	-1
ROBO2	1.67709691357526e-10	-0.63614219452407	0.583	0.775	1.51341225481032e-06	1	ROBO2	-0.192	-1
TPT1	1.86583625492846e-10	-0.163252062255035	1	1	1.68373063644745e-06	1	TPT1	0	-1
CENPN.1	9.97895567385732e-16	1.25816210746432	0.494	0.235	9.00500960008885e-12	1	CENPN	0.259	1
RPL31.1	2.00152594663524e-10	-0.151605429860084	1	1	1.80617701424364e-06	1	RPL31	0	-1
NRF1	3.89349513384711e-15	1.25764918429383	0.469	0.228	3.51349000878363e-11	1	NRF1	0.241	1
UHRF1.2	2.87505902602802e-60	1.2570033085544	0.981	0.739	2.59445326508768e-56	2	UHRF1	0.242	1
ENSGALG00000007699	2.63448228742129e-10	-0.141015878409879	1	1	2.37735681616897e-06	1	ENSGALG00000007699	0	-1
CAMK4.1	4.28993396793137e-05	1.25627324049885	0.303	0.129	0.387123641266126	5	CAMK4	0.174	1
ENSGALG00000030902	5.6606586469732e-05	1.25578707682814	0.166	0.082	0.510817836302862	0	ENSGALG00000030902	0.084	1
RPS17.1	3.10300812378342e-10	-0.150456271980881	1	1	2.80015453090216e-06	1	RPS17	0	-1
RPL32	3.16612411716708e-10	-0.135029027630848	1	1	2.85711040333157e-06	1	RPL32	0	-1
CG-16.1	3.59793058584e-10	-0.670961748598781	0.878	0.942	3.24677256066202e-06	1	CG-16	-0.0639999999999999	-1
TMEM171	2.60025652630407e-08	1.25543572843799	0.244	0.122	0.000234647148933679	0	TMEM171	0.122	1
ENSGALG00000012319	0.00456681105115774	1.2536393830062	0.183	0.08	1	5	ENSGALG00000012319	0.103	1
CENPM.2	1.28950210547117e-09	1.253538750298	0.257	0.098	1.16364669997718e-05	2	CENPM	0.159	1
NDE1.1	1.66376088196229e-42	1.2521509337846	0.823	0.546	1.50137781988277e-38	1	NDE1	0.277	1
CCDC125	0.00081749834677059	1.25043119253971	0.093	0.045	1	0	CCDC125	0.048	1
ECM2.2	0.000164168018942572	1.24718796905429	0.193	0.115	1	5	ECM2	0.078	1
ENSGALG00000025996.1	8.77972164167541e-26	1.24638885247921	0.793	0.447	7.92282080944789e-22	1	ENSGALG00000025996	0.346	1
SLC16A7	2.47578509878049e-05	1.24571759894823	0.175	0.09	0.223414847313952	0	SLC16A7	0.085	1
CACNG1.2	7.05877620741823e-08	0.987639728797363	0.435	0.243	0.000636983964957421	3	CACNG1	0.192	1
GBF1.2	1.47002220345453e-20	1.2449394958875	0.862	0.605	1.32654803639737e-16	5	GBF1	0.257	1
LRBA	9.41989432980726e-10	-0.96788686622295	0.513	0.663	8.50051264321807e-06	1	LRBA	-0.15	-1
MCCC2.1	7.78480227735301e-05	0.57843883771568	0.612	0.412	0.702500557508336	4	MCCC2	0.2	1
MAD2L1BP.1	1.98618600745991e-07	1.24271567573564	0.251	0.12	0.00179233425313182	1	MAD2L1BP	0.131	1
ENSGALG00000000220.2	1.57333391220912e-29	1.23826953121988	0.954	0.765	1.41977652237751e-25	5	ENSGALG00000000220	0.189	1
CYTH3	4.04141656557395e-05	1.23781441584452	0.376	0.19	0.364697430877393	5	CYTH3	0.186	1
DCK.1	1.65489256998867e-25	1.23605532216406	0.7	0.407	1.49337505515777e-21	2	DCK	0.293	1
RAD54B.2	2.45973591408466e-19	1.23577023273701	0.58	0.312	2.21966568887e-15	2	RAD54B	0.268	1
ERBB2.1	7.67181471773919e-08	1.23567867150053	0.477	0.231	0.000692304560128785	5	ERBB2	0.246	1
FANCM	7.44653832012648e-06	1.23397234955012	0.394	0.193	0.0671975618008214	5	FANCM	0.201	1
LMNB1.4	6.7991745580281e-35	1.23302481443982	0.982	0.916	6.13557512116455e-31	5	LMNB1	0.0659999999999999	1
ENSGALG00000005180	0.000292724039476597	1.2327801901312	0.136	0.058	1	2	ENSGALG00000005180	0.078	1
ENSGALG00000035244	0.00198959141890591	1.2327801901312	0.121	0.058	1	2	ENSGALG00000035244	0.063	1
ODF2	3.06249769038957e-18	1.22960455311388	0.557	0.295	2.76359791580755e-14	1	ODF2	0.262	1
DGUOK.1	1.62162594716024e-09	-0.12248544601551	0.934	0.802	1.4633552547174e-05	1	DGUOK	0.132	-1
CENPO.1	2.82356945975522e-05	1.22935135988036	0.17	0.073	0.254798908048311	1	CENPO	0.097	1
ENSGALG00000011747.1	1.74538557267166e-09	-1.67097680293881	0.941	0.94	1.5750359407789e-05	1	ENSGALG00000011747	0.001	-1
SLBP.3	3.23127907519456e-06	0.867642934988139	0.597	0.399	0.0291590623745557	4	SLBP	0.198	1
ANKRD39.1	1.82502125467435e-09	-0.534151163516788	0.753	0.869	1.64689918021813e-05	1	ANKRD39	-0.116	-1
ENSGALG00000054420.2	2.1580618482077e-29	1.22884034671325	0.881	0.729	1.94743501182263e-25	5	ENSGALG00000054420	0.152	1
PCDH19.2	5.60422474119292e-05	1.22658201850744	0.349	0.175	0.505725240645249	5	PCDH19	0.174	1
MAP1A.1	1.87344101978548e-09	-1.33003303629657	0.339	0.521	1.69059317625442e-05	1	MAP1A	-0.182	-1
THYN1.1	2.42250953282846e-23	1.22607256230503	0.853	0.652	2.1860726024244e-19	5	THYN1	0.201	1
SCN9A	0.00122321176991738	1.2235028651327	0.087	0.036	1	0	SCN9A	0.051	1
NBEA	2.82764747217644e-09	-0.623849301584403	0.531	0.722	2.55166907889202e-05	1	NBEA	-0.191	-1
SCG5.1	3.41842903868813e-09	1.05120485757483	0.463	0.272	3.08479036451216e-05	3	SCG5	0.191	1
SMC4.1	2.50136978687753e-39	1.22078302949196	0.882	0.527	2.25723609567828e-35	1	SMC4	0.355	1
ENSGALG00000034905.1	1.36133061593588e-14	2.06436190169308	0.245	0.056	1.22846474782054e-10	3	ENSGALG00000034905	0.189	1
MECOM.2	6.37517698898247e-07	0.902350518114897	0.713	0.517	0.00575295971485778	4	MECOM	0.196	1
DMD.1	2.92958192613042e-09	-0.646329979938525	0.893	0.934	2.64365473014009e-05	1	DMD	-0.041	-1
RPS24.1	3.42705550301116e-09	-0.127816770712193	1	1	3.09257488591727e-05	1	RPS24	0	-1
BUB1B.4	5.67190465978714e-05	0.204986527145564	0.69	0.495	0.511832676499191	4	BUB1B	0.195	1
THSD7B	3.5171907957671e-09	-1.54950637651076	0.14	0.317	3.17391297410023e-05	1	THSD7B	-0.177	-1
KATNA1.2	7.674759699316e-13	1.21719781184242	0.697	0.402	6.92570315266276e-09	5	KATNA1	0.295	1
ENSGALG00000011687.2	6.94427190611851e-07	0.781223796143534	0.514	0.326	0.00626651096808135	3	ENSGALG00000011687	0.188	1
H2AX.1	1.90769982307555e-16	1.21382203242732	0.506	0.284	1.72150832034338e-12	2	H2AX	0.222	1
TENM4.1	3.9397584230842e-09	-0.932258373349944	0.48	0.647	3.55523800099118e-05	1	TENM4	-0.167	-1
SMC2.1	3.94159090922799e-66	1.21311793609981	1	0.777	3.55689163648734e-62	1	SMC2	0.223	1
RFTN1.1	0.000883896520523484	1.21297170905102	0.113	0.047	1	2	RFTN1	0.066	1
RPS3	4.363680339845e-09	-0.130120845113993	1	1	3.93778513867613e-05	1	RPS3	0	-1
ARID1B	4.54277622639035e-09	-0.554163802663401	0.731	0.864	4.09940126669465e-05	1	ARID1B	-0.133	-1
CENPU.2	1.42113349456103e-15	1.21240405409942	0.525	0.271	1.28243086549187e-11	2	CENPU	0.254	1
NKAIN2	5.04289435467444e-09	-1.31481793837351	0.166	0.342	4.55070786565822e-05	1	NKAIN2	-0.176	-1
RPS2.1	5.05502016048841e-09	-0.124866005076664	1	1	4.56165019282474e-05	1	RPS2	0	-1
DIAPH3.1	5.7101339610655e-09	-0.0237611001788548	0.435	0.307	5.15282488646551e-05	1	DIAPH3	0.128	-1
SOX5	5.91540844954105e-09	-1.08228289482697	0.387	0.553	5.33806458486584e-05	1	SOX5	-0.166	-1
GPX3	6.224907346256e-09	-1.02312295914678	0.284	0.467	5.61735638926142e-05	1	GPX3	-0.183	-1
EXOC4	6.69938046516707e-09	-0.567480551281992	0.627	0.788	6.04552093176676e-05	1	EXOC4	-0.161	-1
MAPK10	3.82433859475001e-05	1.21165875975149	0.154	0.089	0.345108314790241	0	MAPK10	0.065	1
SFR1.1	8.41896732049507e-13	1.21106793416871	0.44	0.232	7.59727611001475e-09	2	SFR1	0.208	1
CADM2	7.38203333957944e-09	-1.24456497819506	0.188	0.36	6.66154688563648e-05	1	CADM2	-0.172	-1
GNB2L1.1	7.58500524391939e-09	-0.14899360846389	1	1	6.84470873211285e-05	1	GNB2L1	0	-1
TSNARE1	7.74217766783904e-09	-0.846514537721807	0.435	0.607	6.98654112745795e-05	1	TSNARE1	-0.172	-1
GPR37	0.00419320705228002	1.21006011363112	0.101	0.044	1	2	GPR37	0.057	1
FZR1.1	4.69984612856404e-26	1.20740880699969	0.661	0.401	4.24114114641619e-22	1	FZR1	0.26	1
SLC9A9.1	9.59068500746456e-09	-2.15996225864884	0.048	0.181	8.65463415073602e-05	1	SLC9A9	-0.133	-1
ENSGALG00000015249	3.29056342030966e-13	1.20740880699969	0.432	0.235	2.96940443048744e-09	1	ENSGALG00000015249	0.197	1
SLC15A4.1	1.88388702728741e-08	1.20724647752175	0.523	0.298	0.000170001965342416	5	SLC15A4	0.225	1
ANXA5.2	1.38192990897958e-32	1.20701606106434	0.982	0.87	1.24705354986317e-28	5	ANXA5	0.112	1
ANK2	1.07441299680097e-08	-1.29885836345241	0.221	0.371	9.69550288313191e-05	1	ANK2	-0.15	-1
ZFAND6.2	4.67682229484999e-31	1.20621464871362	0.954	0.721	4.22036443887263e-27	5	ZFAND6	0.233	1
FRMD4A.1	0.00581102154721483	1.20610555611718	0.193	0.09	1	5	FRMD4A	0.103	1
HINTW.3	6.07876113551523e-33	1.42055527253593	0.977	0.783	5.48547404868894e-29	4	HINTW	0.194	1
HVCN1	1.35303680322253e-05	1.20550829051524	0.376	0.205	0.122098041122801	5	HVCN1	0.171	1
CTPS2	0.000224628030361881	1.20496553627051	0.303	0.149	1	5	CTPS2	0.154	1
ENSGALG00000008803.1	2.86107224073158e-12	1.2043425039519	0.435	0.222	2.58183159003618e-08	1	ENSGALG00000008803	0.213	1
CMTM8	1.16895187953424e-11	0.839796135922302	0.718	0.532	1.0548621760917e-07	3	CMTM8	0.186	1
STX7.2	3.3168152731708e-08	0.686500527183219	0.69	0.504	0.000299309410250933	3	STX7	0.186	1
FKBP1B.2	2.36971189739109e-06	1.20166089626511	0.422	0.2	0.0213842801620572	5	FKBP1B	0.222	1
GLIPR2.3	1.04831231302553e-20	1.20102475684278	0.908	0.628	9.45997031274234e-17	5	GLIPR2	0.28	1
RPL18A.1	1.76234712624331e-08	-0.113067491075795	1	1	0.000159034204672196	1	RPL18A	0	-1
SPC25.1	3.05944211316097e-50	1.19965105997406	0.967	0.64	2.76084056291646e-46	1	SPC25	0.327	1
TP53INP1	1.87868392525811e-08	-1.38409653958824	0.14	0.292	0.000169532437415292	1	TP53INP1	-0.152	-1
ITGB1BP2.1	2.04083476829943e-08	-2.22555060027642	0.066	0.188	0.00018416492949134	1	ITGB1BP2	-0.122	-1
TICAM1	0.000173095482696015	1.19941090354317	0.284	0.154	1	5	TICAM1	0.13	1
PTTG2	8.28874331211409e-50	1.19800845384828	0.934	0.685	7.47976196485175e-46	1	PTTG2	0.249	1
BIRC5.1	2.5677941605455e-73	1.19580812647548	0.996	0.817	2.31717745047626e-69	1	BIRC5	0.179	1
ENSGALG00000042339	2.28598981357035e-08	-1.77229377876708	0.118	0.264	0.000206287720776588	1	ENSGALG00000042339	-0.146	-1
G6PC2	0.00704522770516662	1.1957791960473	0.183	0.083	1	5	G6PC2	0.1	1
UBE2H.1	2.33988587943985e-08	-0.528084551267057	0.812	0.866	0.000211151301760652	1	UBE2H	-0.0539999999999999	-1
ABCC5	2.35924313287691e-06	1.19560590975307	0.404	0.235	0.0212898100310813	5	ABCC5	0.169	1
NME2	2.54820141479252e-08	-0.137226871304216	1	1	0.000229949695670877	1	NME2	0	-1
KCTD9	5.53024762153045e-09	1.19557452942178	0.56	0.331	4.99049545366908e-05	5	KCTD9	0.229	1
ZCCHC24.4	4.70051135342647e-24	1.19474089257934	1	0.898	4.24174144533204e-20	5	ZCCHC24	0.102	1
SGO1.1	6.50942683801737e-10	1.19469775525013	0.38	0.209	5.87410677862687e-06	1	SGO1	0.171	1
MCU.1	3.73032198327123e-08	1.19410725152931	0.55	0.29	0.000336624255770396	5	MCU	0.26	1
WDR77.4	6.61721184699062e-09	0.554808274120743	0.915	0.722	5.97137197072434e-05	4	WDR77	0.193	1
RSPO2.1	1.05024284722077e-06	1.19021972790316	0.315	0.185	0.0094773914533202	2	RSPO2	0.13	1
PHTF2	5.29632613722117e-07	1.19002900196253	0.459	0.272	0.00477940470622838	5	PHTF2	0.187	1
PLCB1.1	2.51605867759321e-09	1.18949293319987	0.578	0.417	2.27049135066012e-05	5	PLCB1	0.161	1
GALNT18.1	7.30567472005848e-07	0.629948009733674	0.648	0.462	0.00659264086738077	3	GALNT18	0.186	1
SATB1.4	2.3903455468356e-06	1.18880829419305	0.477	0.249	0.0215704782146445	5	SATB1	0.228	1
FANCG.1	7.27232864139767e-09	1.18769230060266	0.331	0.16	6.56254936599726e-05	2	FANCG	0.171	1
RPL11.1	3.89284218422494e-08	-0.142186023580495	1	1	0.000351290078704459	1	RPL11	0	-1
CEP350	2.22494133505171e-10	1.18481522482719	0.541	0.347	2.00778706075066e-06	5	CEP350	0.194	1
RPS8.1	4.13819301507208e-08	-0.117159753799493	1	1	0.000373430537680104	1	RPS8	0	-1
MARCKSL1.1	4.446406152801e-08	-0.334948491775874	0.993	0.998	0.000401243691228762	1	MARCKSL1	-0.005	-1
JAM3.1	4.72177622363742e-08	-1.18200288460366	0.376	0.5	0.000426093086421041	1	JAM3	-0.124	-1
AKR1B1	5.05712406980253e-08	-0.44042896795556	0.948	0.971	0.00045635487605898	1	AKR1B1	-0.023	-1
CACNA1C.1	5.29785519479284e-08	-0.939040624513781	0.45	0.608	0.000478078452778106	1	CACNA1C	-0.158	-1
MTSS2.3	2.63911690632746e-06	0.578435593632005	0.532	0.347	0.023815390962699	3	MTSS2	0.185	1
NOTCH1	5.77116379611609e-15	1.18351182872939	0.761	0.496	5.20789820961516e-11	5	NOTCH1	0.265	1
ENSGALG00000046960.1	0.00131776849670006	1.18349928735998	0.128	0.06	1	2	ENSGALG00000046960	0.068	1
REPS2.2	4.38498187921013e-10	1.18206553895696	0.642	0.331	3.95700764779922e-06	5	REPS2	0.311	1
ADD3.2	1.6615081233764e-09	0.776064609292742	0.814	0.623	1.49934493053486e-05	4	ADD3	0.191	1
COMT.3	5.71978275118288e-15	1.18123088747815	0.807	0.488	5.16153195466743e-11	5	COMT	0.319	1
SYNRG	3.29445983356751e-08	1.18081530486232	0.505	0.285	0.000297292055381132	5	SYNRG	0.22	1
PDE4D	0.0018421147115483	1.18000437208627	0.175	0.122	1	0	PDE4D	0.053	1
ENSGALG00000002561.1	6.70227044934628e-06	1.17548696508369	0.222	0.105	0.0604812885349009	2	ENSGALG00000002561	0.117	1
ENSGALG00000048144	0.000212810864394177	1.1746064971669	0.275	0.142	1	5	ENSGALG00000048144	0.133	1
ENSGALG00000052770.2	6.87438136846713e-06	1.17340164305227	0.222	0.103	0.0620344174690474	2	ENSGALG00000052770	0.119	1
KIF15.2	5.59512840971523e-42	1.1732408044961	0.926	0.55	5.04904387692703e-38	2	KIF15	0.376	1
RPL37.1	8.04346838469138e-08	-0.1585859130019	1	1	0.00072584258703455	1	RPL37	0	-1
SHTN1	8.05185540358652e-08	-1.4847632951578	0.107	0.252	0.000726599431619648	1	SHTN1	-0.145	-1
SOX6	8.057324250281e-08	-1.57178910256996	0.118	0.267	0.000727092940345357	1	SOX6	-0.149	-1
ENSGALG00000034488.3	6.16515348337586e-06	1.04587369977036	0.357	0.167	0.0556343450339838	4	ENSGALG00000034488	0.19	1
UTS2R.1	8.59273603405332e-08	-1.59522756615539	0.118	0.242	0.000775408499712972	1	UTS2R	-0.124	-1
RPL37A	8.80918377312094e-08	-0.130474324282248	1	1	0.000794940743686434	1	RPL37A	0	-1
SLC39A13	6.7929680721329e-06	1.17290190328369	0.413	0.207	0.0612997438829273	5	SLC39A13	0.206	1
ENSGALG00000028056	1.46811192627844e-08	0.758463321831241	0.721	0.531	0.000132482420227366	4	ENSGALG00000028056	0.19	1
AACS.1	1.73098324775819e-08	1.1693670656873	0.532	0.334	0.000156203928277699	5	AACS	0.198	1
PTPRK	9.55638466412922e-08	-0.667232871773173	0.491	0.667	0.000862368152091021	1	PTPRK	-0.176	-1
PDGFD	9.60061285109449e-08	-0.557824970333119	0.801	0.872	0.000866359303682767	1	PDGFD	-0.071	-1
HMCN1.1	1.02831258112104e-07	-1.48858500611021	0.111	0.254	0.00092794927320363	1	HMCN1	-0.143	-1
VIM.1	1.10217631416145e-07	-0.383861859993441	1	1	0.000994603905899289	1	VIM	0	-1
RPL10A.1	1.14052909060426e-07	-0.15304284470905	1	1	0.00102921345136128	1	RPL10A	0	-1
PI4K2B	1.16390921786814e-05	0.725125651325204	0.628	0.439	0.105031167820421	4	PI4K2B	0.189	1
ENSGALG00000044307.2	2.34380468096118e-11	1.68942770288381	0.269	0.085	2.11504934409937e-07	3	ENSGALG00000044307	0.184	1
GPC5	1.26508572534636e-07	-0.954019438306323	0.321	0.499	0.00114161335855255	1	GPC5	-0.178	-1
WDR76	1.27162069616393e-07	-0.62452511159838	0.587	0.691	0.00114751051621833	1	WDR76	-0.104	-1
CASS4.1	1.27726409503179e-07	-3.93826864819595	0.011	0.094	0.00115260311935669	1	CASS4	-0.083	-1
CIT.1	8.77847616833495e-12	1.16301468764123	0.376	0.168	7.92169689430546e-08	1	CIT	0.208	1
TIMP3	2.77579229812267e-13	1.15877960868742	0.56	0.36	2.5048749698259e-09	2	TIMP3	0.2	1
MCM10	4.18356119626288e-13	1.15731865155914	0.409	0.179	3.77524562350763e-09	2	MCM10	0.23	1
ATAD2.2	2.7782061344233e-19	1.15711123368216	0.638	0.36	2.50705321570358e-15	2	ATAD2	0.278	1
GRAMD2B	8.94923960757397e-14	1.15705567812056	0.521	0.303	8.07579382187475e-10	0	GRAMD2B	0.218	1
FAM53A.1	2.78149270207039e-10	1.15559332759577	0.624	0.384	2.51001901434832e-06	5	FAM53A	0.24	1
FAM172A.1	1.4113581075931e-07	-0.508013940467283	0.793	0.849	0.00127360955629202	1	FAM172A	-0.0559999999999999	-1
GLIPR1L.1	4.68533959943243e-07	0.879207036922804	0.449	0.265	0.00422805045452783	3	GLIPR1L	0.184	1
ENSGALG00000006724	1.42793449318119e-07	-0.85906812516277	0.421	0.574	0.0012885680866467	1	ENSGALG00000006724	-0.153	-1
RPL26L1.1	1.47278640356531e-07	-0.123167069992935	1	1	0.00132904245057734	1	RPL26L1	0	-1
NDUFA4	1.47915391284898e-07	-0.207652234760711	1	1	0.00133478849095492	1	NDUFA4	0	-1
KALRN.1	7.08112000464651e-09	1.15477622192193	0.661	0.432	6.39000269219301e-05	5	KALRN	0.229	1
CCDC91	1.49299036060756e-07	-1.06318295001219	0.277	0.43	0.00134727450141226	1	CCDC91	-0.153	-1
FBXL17.1	1.50038682319861e-07	-0.721602787928322	0.45	0.621	0.00135394906925443	1	FBXL17	-0.171	-1
DKK3	1.8687575804328e-17	1.15473823382866	0.595	0.328	1.68636684058256e-13	2	DKK3	0.267	1
FYCO1	0.00205447203538194	1.15347522108077	0.211	0.119	1	5	FYCO1	0.092	1
TRIP13.2	2.42028968229889e-19	1.15343467630337	0.626	0.377	2.18406940930651e-15	2	TRIP13	0.249	1
MXD4.1	1.84417850713562e-07	-0.891490243002959	0.325	0.482	0.00166418668483918	1	MXD4	-0.157	-1
FBXL20	3.96270424219645e-05	1.15321651130855	0.294	0.126	0.357594430815808	5	FBXL20	0.168	1
RBFOX2	1.89605329474297e-07	-0.691253467591551	0.978	0.983	0.00171099849317606	1	RBFOX2	-0.005	-1
MCM6	1.90165159620783e-07	-0.32968738245621	0.764	0.713	0.00171605040041795	1	MCM6	0.051	-1
ENSGALG00000040783.2	8.29527101434962e-12	1.15291382472857	0.642	0.396	7.48565256334909e-08	5	ENSGALG00000040783	0.246	1
BTF3.1	1.96900772680431e-07	-0.262626579560023	0.996	1	0.00177683257266821	1	BTF3	-0.004	-1
TTPAL	0.00159176986879528	1.15252451591233	0.257	0.139	1	5	TTPAL	0.118	1
PCNA.2	1.49584234227757e-71	1.15222078391947	1	0.95	1.34984812967128e-67	2	PCNA	0.05	1
ENSGALG00000043352.1	7.00431681287596e-07	0.854386451432771	0.435	0.251	0.00632069549193926	3	ENSGALG00000043352	0.184	1
CUX1.1	2.06689065549056e-07	-0.4187872662851	0.886	0.895	0.00186516212751468	1	CUX1	-0.00900000000000001	-1
RTKN2.1	2.63969463704481e-19	1.15158709670209	0.642	0.373	2.38206044046923e-15	2	RTKN2	0.269	1
MYL4.1	2.11688513503501e-07	-1.0761499362484	0.399	0.531	0.00191027714585559	1	MYL4	-0.132	-1
KLF3	2.12179657329798e-07	-1.63577108325749	0.077	0.208	0.0019147092277441	1	KLF3	-0.131	-1
OLFML3.4	7.80810054054192e-06	1.15153704493546	0.477	0.298	0.0704602992778502	5	OLFML3	0.179	1
CDC6	9.77642726575022e-14	1.15130448812528	0.482	0.236	8.822247964613e-10	2	CDC6	0.246	1
MAPK11	1.99712042126589e-05	1.14936418194356	0.167	0.071	0.180220146815033	2	MAPK11	0.096	1
RHNO1.2	3.64604835599031e-06	1.14906948374197	0.187	0.078	0.0329019403644565	2	RHNO1	0.109	1
NEK3	2.37886262670814e-07	-0.931018041607932	0.192	0.361	0.00214668563434142	1	NEK3	-0.169	-1
SEMA3D	0.00184801820542845	1.14830849376488	0.214	0.135	1	0	SEMA3D	0.079	1
CDKL5.1	2.71331144310879e-06	1.14802536974465	0.468	0.259	0.0244849224626137	5	CDKL5	0.209	1
MVP	2.61984913290061e-07	-1.30355311227769	0.048	0.151	0.00236415185752951	1	MVP	-0.103	-1
NTNG1	2.68060893919705e-07	-0.894267893470352	0.399	0.524	0.00241898150673141	1	NTNG1	-0.125	-1
CENPH.1	5.59824539400221e-39	1.14790779525103	0.893	0.563	5.0518566435476e-35	1	CENPH	0.33	1
TSHZ3	7.64175249682414e-07	1.14647459099136	0.307	0.184	0.0068959174531341	0	TSHZ3	0.123	1
ARMC2	2.89001525305648e-07	-1.34178256269965	0.129	0.273	0.00260794976435817	1	ARMC2	-0.144	-1
SPARC.1	2.90187138481406e-07	-0.355467336400144	0.93	0.968	0.00261864873765621	1	SPARC	-0.0379999999999999	-1
MYOG.1	2.9670809942897e-07	-3.82380992361103	0.03	0.12	0.00267749388924702	1	MYOG	-0.09	-1
SLC44A1	9.29365422803875e-05	1.14470501145304	0.349	0.178	0.838659357538217	5	SLC44A1	0.171	1
ENSGALG00000048343.1	1.14782713578459e-06	0.808401794638834	0.505	0.321	0.0103579920733201	3	ENSGALG00000048343	0.184	1
CKS1B.1	1.10614573206814e-33	1.14391799628599	0.815	0.547	9.98185908618287e-30	1	CKS1B	0.268	1
ENSGALG00000006009.1	1.93673128256649e-07	1.14153773237435	0.532	0.275	0.001747706309388	5	ENSGALG00000006009	0.257	1
RPS27A	3.2434820248087e-07	-0.10805271799926	1	1	0.00292691817918737	1	RPS27A	0	-1
ENSGALG00000047209	0.000292271749833213	1.14141124822545	0.155	0.075	1	1	ENSGALG00000047209	0.08	1
PRICKLE1.2	2.32654129722772e-09	1.14075782693637	0.624	0.368	2.0994708666183e-05	5	PRICKLE1	0.256	1
NAALADL2	3.67982315286461e-07	-0.454523170036579	0.579	0.748	0.00332067241314502	1	NAALADL2	-0.169	-1
PEA15	0.000430891151044725	1.14004195443986	0.108	0.047	1	0	PEA15	0.061	1
AFAP1.3	3.74266061774769e-23	1.13956170817708	0.917	0.801	3.37737694145551e-19	5	AFAP1	0.116	1
SESN3	3.80861259884322e-07	-1.08457697253023	0.218	0.361	0.00343689200919612	1	SESN3	-0.143	-1
FGF13.1	3.84129206978666e-07	-1.35024634772573	0.232	0.373	0.00346638196377548	1	FGF13	-0.141	-1
RPS28	3.96037971409654e-07	-0.152393392408324	1	1	0.00357384665400072	1	RPS28	0	-1
SARAF	0.000118645783654496	1.13598779435193	0.22	0.127	1	5	SARAF	0.093	1
EEF1D.1	4.24709207682385e-07	-0.161512104537409	1	1	0.00383257589012584	1	EEF1D	0	-1
FRMPD4	4.26409956318665e-07	-0.994225054169963	0.354	0.49	0.00384792344581964	1	FRMPD4	-0.136	-1
RBBP8	2.05271598530183e-12	1.13483953613567	0.463	0.244	1.85237090513637e-08	2	RBBP8	0.219	1
PODXL.1	4.0892070655319e-06	1.13324451658029	0.222	0.1	0.0369010045593599	2	PODXL	0.122	1
RGS10	0.00262421808571387	1.13324451658029	0.121	0.056	1	2	RGS10	0.065	1
RIMS2.1	4.72840889771738e-08	1.13285830454722	0.389	0.23	0.000426691618930017	2	RIMS2	0.159	1
ENSGALG00000013001	5.29215322272098e-07	-0.706390157951008	0.428	0.568	0.00477563906818341	1	ENSGALG00000013001	-0.14	-1
ENSGALG00000011164.1	5.47902918204708e-07	-2.39266058611168	0.085	0.179	0.00494427593387928	1	ENSGALG00000011164	-0.094	-1
ALKBH4	0.000779149960626793	1.13200140434167	0.14	0.066	1	1	ALKBH4	0.074	1
ENSGALG00000049293.1	1.40281604729e-10	1.13124275164647	0.67	0.388	1.2659012010745e-06	5	ENSGALG00000049293	0.282	1
PCMTD1.3	6.89625534606479e-08	1.03166624641367	0.412	0.23	0.000622318082428887	3	PCMTD1	0.182	1
SIPA1L2	7.60104138336559e-05	1.12821688866447	0.394	0.246	0.685917974434911	5	SIPA1L2	0.148	1
TMEM8C.1	6.62452390743219e-07	-4.45934778488512	0.007	0.081	0.00597797037406681	1	TMEM8C	-0.074	-1
AKR1B1.4	4.80869177074712e-39	1.12820238054111	1	0.963	4.3393634539222e-35	5	AKR1B1	0.037	1
MCM3.1	1.01251741310573e-21	1.12812106706063	0.7	0.402	9.13695713586613e-18	2	MCM3	0.298	1
RPA1.1	1.07238505446056e-23	1.12795299098022	0.724	0.425	9.67720273145211e-20	2	RPA1	0.299	1
TOPBP1.1	2.77001434106263e-12	1.12759795343914	0.451	0.222	2.49966094137491e-08	2	TOPBP1	0.229	1
ENSGALG00000023472.1	1.32224960378083e-05	1.12559618850533	0.358	0.211	0.119319804245182	5	ENSGALG00000023472	0.147	1
TNFRSF9	7.69683520314389e-05	1.12459743800446	0.339	0.198	0.694562408731705	5	TNFRSF9	0.141	1
MXD4.3	1.72721488518414e-06	0.677946963225896	0.602	0.42	0.0155863871239017	3	MXD4	0.182	1
ENSGALG00000047591	0.00193653948071172	1.12267870512304	0.257	0.132	1	5	ENSGALG00000047591	0.125	1
GLT1D1	1.89581648759427e-05	1.12233719842458	0.404	0.202	0.171078479840507	5	GLT1D1	0.202	1
EIF4EBP1	7.62006622484389e-07	-0.218846916436602	1	1	0.00687634776129913	1	EIF4EBP1	0	-1
FAT3	7.73447675488349e-07	-0.481827167505716	0.834	0.887	0.00697959182360686	1	FAT3	-0.053	-1
TNNI1.1	7.81158828935953e-07	-1.13741968999775	0.469	0.563	0.00704917727231804	1	TNNI1	-0.094	-1
CENPK.2	8.25112867045904e-40	1.1222218149835	0.934	0.662	7.44581851222224e-36	2	CENPK	0.272	1
CTHRC1	8.06338779773469e-07	-0.514404561933971	0.708	0.808	0.00727640114867578	1	CTHRC1	-0.1	-1
ARMC7	8.43764327474938e-07	1.11904012805969	0.468	0.267	0.00761412929113384	5	ARMC7	0.201	1
EEF2K	8.05801398157032e-05	1.11870980292009	0.33	0.154	0.727155181696906	5	EEF2K	0.176	1
FBXO45	4.23561727977654e-05	0.568586821670562	0.721	0.532	0.382222103327035	4	FBXO45	0.189	1
SUGCT	8.59726857552857e-07	-1.07776457610335	0.221	0.37	0.00775817516255698	1	SUGCT	-0.149	-1
ENSGALG00000012808	8.61904977629592e-07	-0.620779618475082	0.45	0.619	0.00777783051812944	1	ENSGALG00000012808	-0.169	-1
RAD54L.1	6.23886163884559e-10	1.11730297271126	0.393	0.202	5.62994874289426e-06	2	RAD54L	0.191	1
GABBR2	8.76456947791452e-07	-0.976423767805719	0.395	0.508	0.00790914749687006	1	GABBR2	-0.113	-1
CACFD1.1	0.000524593542768568	1.11464777759686	0.294	0.142	1	5	CACFD1	0.152	1
RPL23.1	9.19926946019512e-07	-0.113082395211327	1	1	0.00830142076088008	1	RPL23	0	-1
GYPC.3	0.000106228859826335	1.11249038658787	0.385	0.206	0.958609231072848	5	GYPC	0.179	1
RAPSN.1	9.73267872222666e-07	-0.71884973953943	0.524	0.593	0.00878276927893734	1	RAPSN	-0.069	-1
ENSGALG00000004515.1	2.29686195770485e-06	1.11183114701746	0.232	0.107	0.0207268823063286	1	ENSGALG00000004515	0.125	1
FOXM1.2	6.64997262115421e-07	1.11132616004576	0.311	0.163	0.00600093529332956	2	FOXM1	0.148	1
SETD7	6.46993603377866e-09	1.11115245174201	0.606	0.393	5.83847027688186e-05	5	SETD7	0.213	1
DNA2.1	1.0490180892246e-06	-0.0624147644967449	0.413	0.316	0.0094663392371628	1	DNA2	0.097	-1
FBXL8	0.00741389951022529	1.11115245174201	0.147	0.065	1	5	FBXL8	0.082	1
NFATC3	1.02792460848192e-06	1.11058563313502	0.523	0.328	0.00927599166694085	5	NFATC3	0.195	1
KALRN	1.10141111872229e-06	-0.936478333541101	0.325	0.484	0.00993913393534994	1	KALRN	-0.159	-1
ENSGALG00000048776	0.00743459543534539	1.10939777462592	0.109	0.053	1	2	ENSGALG00000048776	0.056	1
ERLEC1.1	2.04388455189766e-14	1.10924947367102	0.789	0.542	1.84440141963245e-10	5	ERLEC1	0.247	1
EEF2	1.14966927996862e-06	-0.148298286091667	1	1	0.0103746155824368	1	EEF2	0	-1
ENSGALG00000027887.1	1.01893580592486e-07	1.22128330696525	0.366	0.185	0.000919487671266593	3	ENSGALG00000027887	0.181	1
NECAB3	7.84799417459573e-07	1.1062308636384	0.44	0.256	0.00708202994315519	5	NECAB3	0.184	1
PDE3B.1	3.80224510168102e-08	1.10577664521262	0.56	0.35	0.000343114597975695	5	PDE3B	0.21	1
NDRG1	1.60999014593777e-05	1.10544558100581	0.339	0.149	0.145285510769424	5	NDRG1	0.19	1
ARPP21	1.28882482766171e-06	-0.813862754327019	0.428	0.577	0.0116303552448192	1	ARPP21	-0.149	-1
CDT1.1	5.83405844047043e-05	1.10484080157662	0.191	0.089	0.526465433668052	2	CDT1	0.102	1
MYLK.2	7.66000426373119e-05	0.627667924101549	0.721	0.533	0.691238784759103	4	MYLK	0.188	1
FAM183A	0.00282513277358089	1.10385261517309	0.125	0.064	1	1	FAM183A	0.061	1
RWDD3.1	5.06985756873119e-07	0.652262350113117	0.648	0.467	0.00457503947002302	3	RWDD3	0.181	1
TF	0.000417313785692	1.10295969775189	0.151	0.078	1	0	TF	0.073	1
TMSB4X	1.34775550924742e-06	-0.327588423638347	1	1	0.0121621457154487	1	TMSB4X	0	-1
CD81.3	6.46649209668074e-22	1.10202099541747	0.927	0.734	5.8353624680447e-18	5	CD81	0.193	1
CLN6.1	1.42233339333574e-06	-0.391816430105526	0.771	0.879	0.0128351365414617	1	CLN6	-0.108	-1
LIN54	8.19462315224883e-07	1.10153565685295	0.284	0.145	0.00739482793258935	2	LIN54	0.139	1
PDE1C.1	0.00100815297928547	1.10098363402372	0.284	0.14	1	5	PDE1C	0.144	1
FOXP1	9.98364574397487e-07	0.722389424922862	0.542	0.362	0.00900924191936292	3	FOXP1	0.18	1
UHRF1.4	3.48691506890719e-08	0.40721447533397	0.953	0.768	0.000314659215818185	4	UHRF1	0.185	1
RGS17.1	2.3809897725025e-06	1.09604385333946	0.315	0.202	0.0214860517070626	2	RGS17	0.113	1
GADD45A.3	1.13829931164224e-30	1.09588800568296	0.991	0.921	1.02720129882596e-26	5	GADD45A	0.07	1
SAT1.1	1.51839347156092e-06	-0.665380561006549	0.539	0.665	0.0137019826873658	1	SAT1	-0.126	-1
RPL24	1.63811543437007e-06	-0.109108363582412	1	1	0.0147823536797556	1	RPL24	0	-1
GNG2	1.64375596166578e-06	-0.497739721253331	0.642	0.761	0.014833253798072	1	GNG2	-0.119	-1
ATP2A2	2.5031400862583e-12	1.09584486152106	0.835	0.75	2.25883361383949e-08	5	ATP2A2	0.085	1
SCN5A	1.67261475928182e-06	-1.51973370468088	0.07	0.19	0.0150936755877592	1	SCN5A	-0.12	-1
ARHGAP10.2	1.11587829322803e-11	1.09563309154788	0.743	0.539	1.00696857180898e-07	5	ARHGAP10	0.204	1
SPAG16	1.70136806817457e-06	-0.994225054169963	0.277	0.407	0.0153531454472074	1	SPAG16	-0.13	-1
CA8.3	4.57292968503106e-06	0.536030950765999	0.639	0.459	0.0412661174777203	3	CA8	0.18	1
ENSGALG00000054117	1.7359842193371e-07	1.09505449966655	0.271	0.144	0.0015665521595298	0	ENSGALG00000054117	0.127	1
THBS4	1.59335172429978e-06	0.753705449626314	0.574	0.396	0.0143784059600812	3	THBS4	0.178	1
SYT1	1.83936687880648e-06	-0.469236805321654	0.83	0.894	0.0165984467143497	1	SYT1	-0.0640000000000001	-1
LECT1.1	1.85785057307905e-06	-0.969794194491076	0.299	0.451	0.0167652435714654	1	LECT1	-0.152	-1
DDHD1	0.000729549033931158	1.09317471081295	0.239	0.133	1	5	DDHD1	0.106	1
PHLDA1.2	1.30923813993436e-21	1.09296143635904	0.945	0.676	1.18145649747676e-17	5	PHLDA1	0.269	1
RIPK1	1.89536333217099e-06	-0.941968817038539	0.196	0.349	0.017103758709511	1	RIPK1	-0.153	-1
TSPAN9	1.90451129799152e-06	-0.608166621862885	0.561	0.7	0.0171863099530755	1	TSPAN9	-0.139	-1
ENSGALG00000043381	1.07274289601839e-05	1.09111904090761	0.23	0.11	0.0968043189366997	2	ENSGALG00000043381	0.12	1
APCDD1.1	1.5662132077814e-05	0.968378792106151	0.481	0.297	0.141335079870193	4	APCDD1	0.184	1
RPS11.1	1.94845664554145e-06	-0.0980747870351459	1	1	0.0175828727693661	1	RPS11	0	-1
ENSGALG00000044278.2	2.9632471500918e-05	0.572417528074667	0.721	0.538	0.267403422824284	4	ENSGALG00000044278	0.183	1
PRIMPOL	0.000345485824657383	1.08593880180193	0.117	0.05	1	2	PRIMPOL	0.067	1
TSKU	6.69075572141121e-05	1.08563907058852	0.385	0.225	0.603773796300148	5	TSKU	0.16	1
ENSGALG00000006766	0.00257091498685019	1.08292881386635	0.229	0.125	1	5	ENSGALG00000006766	0.104	1
DCX.2	6.58126395122108e-06	0.617854382278531	0.514	0.336	0.059389325895819	3	DCX	0.178	1
TEAD4	2.28935094962139e-06	-0.505487066020632	0.668	0.771	0.0206591029693835	1	TEAD4	-0.103	-1
SELENBP1.2	0.000700718294517324	1.08196925610507	0.294	0.17	1	5	SELENBP1	0.124	1
MCPH1.2	6.0045052324474e-22	1.08165438162707	0.728	0.45	5.41846552176053e-18	2	MCPH1	0.278	1
CCSER1	2.3863659200941e-06	-0.671940518257714	0.317	0.483	0.0215345660629291	1	CCSER1	-0.166	-1
SRGAP1.3	1.25936642139851e-17	1.07939405940513	0.908	0.734	1.13645225867001e-13	5	SRGAP1	0.174	1
BTG1	2.44532107108157e-06	-0.496585183954037	0.967	0.977	0.0220665773454401	1	BTG1	-0.01	-1
RPLP1	2.47221016482863e-06	-0.119596852262187	1	1	0.0223092245274135	1	RPLP1	0	-1
SEMA6B.1	2.53862856451166e-06	-1.06291809140046	0.192	0.338	0.0229085841661532	1	SEMA6B	-0.146	-1
PALM2AKAP2	2.55749807829923e-06	-0.72474447869959	0.443	0.582	0.0230788626585722	1	PALM2AKAP2	-0.139	-1
CHAF1A.2	2.65034067010956e-41	1.07911639409221	0.93	0.666	2.39166742070687e-37	2	CHAF1A	0.264	1
MBNL2.1	2.58363076345513e-06	-0.705028161115474	0.295	0.463	0.0233146840094191	1	MBNL2	-0.168	-1
OXR1	2.70638161227407e-06	-0.727002851372735	0.336	0.496	0.0244223876691612	1	OXR1	-0.16	-1
GNG10.2	9.27181815421909e-06	0.414487586925744	0.667	0.49	0.0836688870236731	3	GNG10	0.177	1
[truncated: 8,806 more rows]
