# Supplementary material for: Early lineage segregation of primary myotubes from secondary myotubes and adult muscle stem cells
Source: Nat Commun. 2025 Aug 22;16:7858. doi: 10.1038/s41467-025-61767-1 (PMC12374003; doi:10.1038/s41467-025-61767-1)
Supplement: Supplementary file 4 — Supplementary Data 2 [file 41467_2025_61767_MOESM4_ESM.xlsx]

## Sheet: Feuille 1 - DEG_CMP420vsCMP432_
	p_val	avg_log2FC	pct,1	pct,2	p_val_adj	diff
PENK	0.203422	-674.936	0.458	0.567	1	-0.109
TMSB15B	0.429958	-375.338	1	0.995	1	0.005
TMSB4X	0.135132	-307.505	1	1	1	0
ACTC1	0.827154	-286.883	0.083	0.1	1	-0.017
H3F3B	0.325802	-242.61	1	0.998	1	0.002
CKB	0.0874607	-184.902	0.958	0.973	1	-0.015
COII	0.655751	-176.246	1	1	1	0
PTN	0.600788	-153.973	0.458	0.367	1	0.091
HMGB2	0.101548	-132.965	1	0.993	1	0.007
MYOD1	0.00223229	-120.212	0.125	0.438	1	-0.313
RBM24	0.104289	-112.764	0.583	0.658	1	-0.075
GAPDH	0.924124	-112.326	1	1	1	0
COX3	0.941681	-108.439	1	0.998	1	0.002
MT-CO1	0.840977	-106.995	1	0.995	1	0.005
RPS6	0.997323	-101.214	1	1	1	0
ENSGALG00000004518	0.00398074	-97.2278	0.375	0.692	1	-0.317
HINTW	0.700043	-92.5696	0.708	0.778	1	-0.07
RPL37	0.997513	-86.1888	1	1	1	0
EEF1A1	0.943809	-79.5888	1	1	1	0
ACTG1	0.210168	-72.3718	1	1	1	0
ID1	0.0901907	-72.3718	0.875	0.888	1	-0.013
HSP90B1	0.556104	-70.1177	1	0.978	1	0.022
RPS20	0.897601	-62.273	1	1	1	0
NME2	0.991417	-62.1995	1	1	1	0
ATP6	0.739791	-60.8303	1	0.99	1	0.01
RPL37A	0.634388	-60.8303	1	1	1	0
RPL34	0.999999	-60.8302	1	1	1	0
CENPF	0.342398	-58.7121	0.375	0.418	1	-0.043
CYTB	0.630354	-57.9454	1	0.998	1	0.002
ND6	0.672417	-57.9359	1	0.98	1	0.02
RPS28	0.973571	-55.0585	1	1	1	0
VIM	0.92618	-55.0316	1	0.993	1	0.007
HSP90AA1	0.970769	-53.6173	1	0.998	1	0.002
ATF3	0.817548	-52.7934	0.167	0.13	1	0.037
RPS2	0.810013	-51.9202	1	1	1	0
RPS8	0.998351	-50.7297	1	1	1	0
RPL14	0.99275	-50.7117	1	1	1	0
AKR1D1	0.839092	-48.9274	0.542	0.482	1	0.06
CRABP-I	0.831128	-47.8138	0.333	0.308	1	0.025
AKAP12	0.277963	-46.4039	0.917	0.961	1	-0.044
RPL23A	0.998394	-44.9392	1	1	1	0
RPL35	0.972545	-44.9249	1	1	1	0
HSP90AB1	0.998391	-44.6334	1	1	1	0
IGFBP7	0.137508	-44.2745	0.792	0.68	1	0.112
RPS17	0.784534	-43.5175	1	1	1	0
FKBP1A	0.872132	-43.4917	1	0.995	1	0.005
RPS23	0.687547	-43.4698	1	1	1	0
RPS3	0.962158	-43.28	1	1	1	0
TPT1	0.274356	-42.93	1	1	1	0
PLS3	0.15024	-42.5698	0.833	0.702	1	0.131
RPL17	0.580211	-42.0753	1	1	1	0
HIST1H103	0.603988	-42.0752	0.833	0.758	1	0.075
YBX1	0.849191	-42.0752	1	1	1	0
EIF1	0.879985	-42.071	1	1	1	0
RPL27A	0.994592	-41.6258	1	1	1	0
RPL12	0.724388	-40.6326	1	1	1	0
RPL10A	0.720329	-40.6302	1	1	1	0
RPL31	0.379495	-40.4359	1	1	1	0
NPM1	0.961469	-39.1899	1	0.998	1	0.002
RPLP1	0.890501	-39.1769	1	1	1	0
HSPA8	0.953735	-38.7007	1	0.995	1	0.005
RPL7A	0.721851	-38.063	1	1	1	0
TNNI1	0.0282873	-37.7829	0.292	0.54	1	-0.248
ND5	0.536154	-37.7467	1	0.988	1	0.012
MSX1	0.013043	-37.6479	0.25	0.059	1	0.191
EEF1D	0.849869	-36.7414	1	0.998	1	0.002
RPS27	0.673539	-36.5313	1	1	1	0
RPS16	0.979188	-36.3027	1	1	1	0
MDK	0.927849	-36.2305	1	0.993	1	0.007
CIAO2B	0.502129	-36.1369	0.917	0.951	1	-0.034
RPL15	0.467195	-34.8844	1	1	1	0
AKAP9	0.363333	-34.8672	0.917	0.883	1	0.034
JUN	0.123267	-34.8356	0.958	0.817	1	0.141
NCL	0.889701	-34.6787	1	1	1	0
SHISA2	0.512366	-34.6467	0.792	0.775	1	0.017
ZFHX4	0.20314	-34.5879	0.542	0.633	1	-0.091
RPL22L1	0.646011	-33.3162	1	0.993	1	0.007
RPL7	0.94708	-33.2229	1	1	1	0
CG-16	0.0366766	-31.882	0.958	0.87	1	0.088
SAP30	0.0638024	-31.6464	0.583	0.76	1	-0.177
HMGB1	0.990047	-31.6329	1	1	1	0
RPL13	0.633426	-30.6953	1	1	1	0
RPL23	0.991841	-30.5377	1	1	1	0
RPL32	0.999409	-30.5337	1	1	1	0
RPS21	0.97973	-30.4293	1	0.998	1	0.002
ATOH8	0.366888	-30.134	0.583	0.702	1	-0.119
PSIP1	0.892829	-30.0717	0.917	0.897	1	0.02
CDKN1B	0.143318	-29.3912	0.917	0.76	1	0.157
ASPM	0.156723	-29.2941	0.625	0.594	1	0.031
PHLDA2	2.56718e-05	-29.0704	0.792	0.364	0.195696	0.428
TCF7L2	0.0442857	-28.8962	0.917	0.89	1	0.027
VCAN	0.787143	-28.8507	0.458	0.389	1	0.069
RPS10	0.773697	-28.2422	1	0.998	1	0.002
RPS14	0.943185	-27.7148	1	1	1	0
RPSAP58	0.944459	-27.7143	1	1	1	0
RPL9	0.574641	-27.6483	1	1	1	0
RPS29	0.349452	-27.6483	1	1	1	0
RPS7	0.428104	-27.6391	1	1	1	0
HNRNPA3	0.33116	-27.6001	1	0.998	1	0.002
LDHA	0.46074	-26.7003	0.667	0.543	1	0.124
TNNC2	0.360475	-26.4075	0.667	0.743	1	-0.076
TPM1	0.921048	-26.2181	0.833	0.863	1	-0.03
RPL39L	0.928504	-26.2156	1	1	1	0
NUCKS1	0.0636302	-26.2057	1	0.995	1	0.005
STMN1	0.872863	-26.0258	1	1	1	0
ENSGALG00000025996	0.594861	-25.3322	0.5	0.462	1	0.038
TPX2	0.246948	-25.1673	0.792	0.829	1	-0.037
MYOG	0.0365818	-24.5127	0	0.103	1	-0.103
ENSGALG00000030587	0.419353	-24.3506	0.167	0.269	1	-0.102
EEF1B2	0.750629	-24.3341	1	1	1	0
KPNA2	0.246513	-23.9111	0.375	0.482	1	-0.107
UBB	0.00370663	-23.32	1	0.998	1	0.002
SET	0.948925	-23.3161	1	0.998	1	0.002
COX6A1	0.711454	-22.8154	1	0.998	1	0.002
GDF8	0.642428	-22.6448	0.083	0.132	1	-0.049
H2AFZ	0.201423	-22.139	1	0.998	1	0.002
NPM3	0.189123	-21.9843	1	0.922	1	0.078
ENSGALG00000043329	0.097283	-21.9037	1	1	1	0
HDGF	0.905851	-21.7813	1	0.995	1	0.005
ERH	0.788963	-21.5071	1	1	1	0
ZEB2	0.00473656	-21.0735	0.167	0.472	1	-0.305
ADAMTS1	0.470109	-20.772	0.167	0.259	1	-0.092
RPS15	0.995553	-20.4978	1	1	1	0
ND1	0.853154	-20.4349	1	0.988	1	0.012
ITGA6	0.238262	-20.3448	0.417	0.511	1	-0.094
LMNB1	0.0844169	-20.3127	0.75	0.863	1	-0.113
RPLP0	0.818022	-20.2337	1	1	1	0
RPL11	0.309501	-20.2305	1	1	1	0
ARID4B	0.774013	-19.8312	0.75	0.682	1	0.068
SMC2	0.831458	-19.6197	0.708	0.763	1	-0.055
ENSGALG00000053765	0.212771	-19.431	1	0.954	1	0.046
RPS11	0.261102	-19.3243	1	1	1	0
HNRNPU	0.633712	-19.2798	1	0.973	1	0.027
EIF4EBP1	0.240367	-19.2672	1	0.995	1	0.005
TOP2A	0.79329	-19.241	0.792	0.834	1	-0.042
ATP5G3	0.824206	-19.1983	1	1	1	0
RPL6	0.592633	-19.1752	1	1	1	0
RPL3	0.622343	-19.0018	1	1	1	0
PPIA	0.959264	-19.0018	1	1	1	0
HNRNPH3	0.996712	-19.0012	1	1	1	0
H3F3C	0.865889	-18.9937	1	1	1	0
ENSGALG00000007131	0.935263	-18.9867	1	0.998	1	0.002
AHCY	0.121282	-18.9502	0.917	0.929	1	-0.012
MANF	0.575204	-18.8826	0.917	0.944	1	-0.027
MYL4	0.0395579	-18.6309	0.333	0.491	1	-0.158
HMGN4	0.841043	-18.5148	1	0.99	1	0.01
CCNB1	0.0575213	-18.4192	0.583	0.773	1	-0.19
WNK2	0.240003	-18.0355	0.25	0.403	1	-0.153
CD81	0.56383	-17.9303	0.625	0.729	1	-0.104
TNNI2	0.596637	-17.7456	0.542	0.545	1	-0.003
RPL29	0.656863	-17.5679	1	1	1	0
NAP1L1	0.991616	-17.5497	1	1	1	0
MAP1A	0.471398	-17.5497	0.417	0.457	1	-0.04
HNRNPH2	0.999864	-17.5322	1	1	1	0
ENSGALG00000035994	0.0251546	-17.323	0.958	0.829	1	0.129
ANKRD11	0.120732	-17.2441	1	0.936	1	0.064
JAM3	0.594463	-17.2178	0.458	0.443	1	0.015
RPS12	0.896571	-17.155	1	1	1	0
GADD45G	0.215852	-17.1383	0.167	0.303	1	-0.136
ND3	0.409496	-17.0888	1	0.968	1	0.032
EIF4G2	0.719601	-16.9845	1	0.985	1	0.015
ZFHX3	0.751107	-16.6558	0.583	0.557	1	0.026
C1QBP	0.901242	-16.6501	1	0.993	1	0.007
MARCKSL1	0.133585	-16.5616	1	0.98	1	0.02
PODXL	0.0948401	-16.5306	0.292	0.125	1	0.167
CFL2	0.45549	-16.5258	0.75	0.785	1	-0.035
RBM38	0.266738	-16.4179	0.583	0.631	1	-0.048
3	0.379667	-16.3178	0.708	0.826	1	-0.118
TMEM35B	0.0561345	-16.2437	0.917	0.753	1	0.164
RHOB	0.80891	-16.1389	0.292	0.264	1	0.028
RPL35A	0.904161	-16.1068	1	1	1	0
HSPE1	0.953885	-16.1067	1	0.995	1	0.005
GJA1	0.00275857	-16.1033	1	0.878	1	0.122
DSTN	0.711252	-16.103	1	1	1	0
TWIST1	0.609098	-16.0667	0.917	0.851	1	0.066
MCRIP2	0.0588601	-15.9812	0.583	0.785	1	-0.202
MYH9	0.531336	-15.9404	0.708	0.606	1	0.102
ID3	0.0845922	-15.7973	1	0.944	1	0.056
IGF2BP3	0.479464	-15.6944	1	0.973	1	0.027
SRSF1	0.608393	-15.4513	1	0.978	1	0.022
SNU13	0.999927	-15.0956	1	1	1	0
PITX2	0.0126143	-14.9189	0.833	0.956	1	-0.123
ENSGALG00000011747	0.681174	-14.664	0.833	0.819	1	0.014
BTG1	0.551104	-14.657	0.917	0.949	1	-0.032
LECT1	0.667651	-14.6167	0.375	0.425	1	-0.05
H2AZ2	0.987538	-14.5893	1	1	1	0
ITGB1BP3	0.880742	-14.5197	1	0.998	1	0.002
EEF2	0.987101	-14.1304	1	0.998	1	0.002
MYH10	0.546621	-14.0247	1	0.966	1	0.034
LRRC71	0.429478	-13.9874	0.083	0.178	1	-0.095
TUBB6	0.180456	-13.8129	0.25	0.425	1	-0.175
COL4A1	0.000618507	-13.4694	0.625	0.249	1	0.376
NIP7	0.80327	-13.4133	0.958	0.976	1	-0.018
CENPE	0.255182	-13.3514	0.5	0.535	1	-0.035
QKI	0.0683146	-13.3507	0.792	0.888	1	-0.096
RPS4Y1	0.775665	-13.3083	1	0.998	1	0.002
DDX3X	0.561032	-13.2981	0.833	0.905	1	-0.072
RPL19	0.819341	-13.2353	1	1	1	0
BTF3	0.70407	-13.2231	1	0.99	1	0.01
FGFR4	0.00757134	-13.2042	0.667	0.868	1	-0.201
SLC25A6	0.959702	-13.1768	1	0.998	1	0.002
RALGPS2	0.837551	-13.1161	0.625	0.592	1	0.033
BTG2	0.266842	-13.0637	0.625	0.775	1	-0.15
FOS	0.404631	-12.9938	0.667	0.667	1	0
CALM2	0.638747	-12.9637	1	0.988	1	0.012
TUBA3E	0.314305	-12.904	0.875	0.853	1	0.022
RBFOX2	0.235354	-12.749	0.875	0.888	1	-0.013
NOV	0.15206	-12.6766	0.333	0.494	1	-0.161
DCN	0.716185	-12.5649	0.125	0.174	1	-0.049
TRIP11	0.808047	-12.5218	0.5	0.518	1	-0.018
NCAM1	0.0309878	-12.2647	0.875	0.851	1	0.024
HNRNPA2B1	0.205128	-12.2362	1	0.993	1	0.007
TBL1X	0.50878	-12.2291	0.833	0.907	1	-0.074
CKAP5	0.080883	-12.2121	0.583	0.726	1	-0.143
RPS13	0.751494	-12.2043	1	1	1	0
CHRDL1	6.33833e-06	-12.1117	0.792	0.296	0.0483171	0.496
SOX8	0.000155898	-12.0468	0.208	0.594	1	-0.386
ZFAND2A	0.00191597	-11.9828	0.583	0.337	1	0.246
RPL38	0.979779	-11.9627	1	1	1	0
PABPC1	0.982058	-11.8911	1	0.998	1	0.002
UBE2C	0.293633	-11.8875	0.625	0.643	1	-0.018
UHRF1	0.869106	-11.8866	0.708	0.731	1	-0.023
MYL12A	0.0865437	-11.8726	1	0.985	1	0.015
RRM2	0.318882	-11.7821	0.542	0.631	1	-0.089
COX7C	0.982261	-11.7129	1	0.998	1	0.002
NDUFA4	0.88131	-11.6989	1	0.993	1	0.007
DYL1	0.608778	-11.6838	0.958	0.988	1	-0.03
ENSGALG00000051776	0.0191298	-11.6783	0.042	0.254	1	-0.212
EML4	0.557629	-11.6109	0.792	0.861	1	-0.069
ENSGALG00000012259	0.245254	-11.603	0.958	0.939	1	0.019
TFDP2	0.541566	-11.5867	0.875	0.892	1	-0.017
TCF15	0.98046	-11.5804	0.958	0.954	1	0.004
ENSGALG00000011164	0.19551	-11.58	0.042	0.142	1	-0.1
ATF4	0.566947	-11.5664	1	0.968	1	0.032
MRPS6	0.666091	-11.5528	0.917	0.9	1	0.017
KIF11	0.279559	-11.4691	0.417	0.469	1	-0.052
PNRC1	0.80472	-11.4307	1	0.993	1	0.007
ATP2A2	0.581934	-11.2515	0.542	0.577	1	-0.035
SMARCA5	0.215389	-11.2441	1	0.929	1	0.071
MARCKS	0.229687	-11.192	1	0.958	1	0.042
FXR1	0.151167	-11.1893	1	0.91	1	0.09
RPL36AL	0.999168	-11.1764	1	1	1	0
SRSF3	0.95799	-11.1253	1	0.995	1	0.005
RPL4	0.569135	-11.0655	1	1	1	0
NOP56	0.620588	-11.015	0.958	0.973	1	-0.015
COX7B	0.667716	-11.0013	1	0.995	1	0.005
IL17RD	0.539812	-10.9399	0.5	0.597	1	-0.097
PALD1	0.867512	-10.8791	0.875	0.846	1	0.029
GPC1	0.660194	-10.8324	0.75	0.792	1	-0.042
GADD45B	0.379542	-10.8221	0.333	0.457	1	-0.124
HSPD1	0.880135	-10.7931	1	0.998	1	0.002
AURKA	0.313959	-10.7399	0.292	0.337	1	-0.045
AIF1L	0.306479	-10.7035	0.417	0.54	1	-0.123
RPS15A	0.66738	-10.5815	1	1	1	0
RPL36	0.94966	-10.5275	1	1	1	0
SH3BGRL	0.259592	-10.4721	0.917	0.824	1	0.093
EIF5A2	0.844158	-10.4147	1	0.995	1	0.005
MAPK4	0.0522401	-10.3999	0.958	0.961	1	-0.003
ENSGALG00000027887	0.0087722	-10.3458	0.042	0.2	1	-0.158
NDUFB6	0.890162	-10.3373	1	0.995	1	0.005
BASP1	0.886926	-10.3366	1	0.993	1	0.007
RPL24	0.57092	-10.336	1	1	1	0
PPIB	0.881034	-10.3345	1	0.998	1	0.002
CYCS	0.206342	-10.3285	0.958	0.988	1	-0.03
COL1A1	0.607205	-10.3165	0.958	0.905	1	0.053
HIPK3	0.0757629	-10.308	0.292	0.509	1	-0.217
CEP162	0.299395	-10.2771	0.5	0.44	1	0.06
ATP5I	0.906575	-10.2645	1	0.993	1	0.007
S100A11	0.937606	-10.1803	0.25	0.279	1	-0.029
PDGFA	0.0553115	-10.1625	0.958	0.795	1	0.163
WIPF1	0.000108664	-10.1598	0	0.291	0.828346	-0.291
TOMM7	0.873135	-10.1528	1	0.995	1	0.005
ENSGALG00000041812	0.933997	-10.1013	1	0.995	1	0.005
ZCCHC24	0.144909	-10.067	0.458	0.56	1	-0.102
ATP5PD	0.727915	-10.0604	1	0.993	1	0.007
LMO2	0.509415	-10.0544	0.042	0.105	1	-0.063
ADSS	0.435411	-10.0148	0.875	0.9	1	-0.025
TPM2	0.706752	-9.93017	0.833	0.778	1	0.055
SNRPE	0.525748	-9.89344	1	0.998	1	0.002
MRAS	0.0846534	-9.8756	0.125	0.308	1	-0.183
AFAP1	0.0489005	-9.85871	0.625	0.68	1	-0.055
MEIS2	0.912413	-9.85732	0.167	0.186	1	-0.019
TNFSF10	0.140092	-9.77666	0.333	0.535	1	-0.202
GnRH-I	0.339801	-9.77095	0.417	0.438	1	-0.021
MRPS21	0.363342	-9.76449	1	0.971	1	0.029
TPI1	0.757236	-9.69792	1	0.998	1	0.002
SCP2	0.172216	-9.6641	0.833	0.878	1	-0.045
TBCA	0.520265	-9.6609	1	0.99	1	0.01
NUSAP1	0.29569	-9.63982	0.417	0.384	1	0.033
PFDN6	0.583616	-9.54048	1	0.99	1	0.01
HMGB3	0.396478	-9.51732	1	0.998	1	0.002
ATP5MC1	0.73014	-9.38801	1	0.995	1	0.005
RARRES1	0.276918	-9.38527	0.25	0.132	1	0.118
HS6ST1	0.126398	-9.38524	0.667	0.594	1	0.073
CALM1	0.686597	-9.35264	1	0.998	1	0.002
PPIF	0.80095	-9.24143	0.708	0.716	1	-0.008
CYR61	0.192086	-9.21517	0.75	0.658	1	0.092
MAP1B	0.529051	-9.14884	0.417	0.364	1	0.053
RPL27	0.997447	-9.11961	1	1	1	0
GCSH	0.537908	-9.11139	1	0.973	1	0.027
NASP	0.619006	-9.00371	1	0.978	1	0.022
DDX27	0.709232	-8.96913	0.875	0.888	1	-0.013
ETFA	0.297632	-8.93265	0.958	0.978	1	-0.02
MSN	0.0373497	-8.92064	0.917	0.743	1	0.174
GNB2L1	0.884353	-8.91242	1	1	1	0
TACC3	0.122279	-8.88497	0.667	0.599	1	0.068
ILF3	0.207769	-8.84822	1	0.978	1	0.022
MIF	0.537851	-8.83287	0.917	0.841	1	0.076
TIMM8A	0.443074	-8.8186	0.917	0.961	1	-0.044
SLC25A3	0.838112	-8.81631	1	0.99	1	0.01
VDAC2	0.496161	-8.79147	1	0.995	1	0.005
DDX24	0.913429	-8.67261	0.792	0.826	1	-0.034
CCND1	0.491687	-8.59316	0.917	0.873	1	0.044
MINOS1	0.537632	-8.5767	1	0.988	1	0.012
NR2F2	0.00482049	-8.56746	0.042	0.308	1	-0.266
NDUFA6	0.496379	-8.54942	1	0.968	1	0.032
SF3B5	0.678473	-8.49462	1	0.988	1	0.012
CTTN	0.602233	-8.44819	0.75	0.765	1	-0.015
RNH1	0.0784619	-8.39054	0.875	0.785	1	0.09
ST13P5	0.416471	-8.37318	1	0.971	1	0.029
GADD45A	0.723439	-8.33299	0.833	0.89	1	-0.057
DLGAP5	0.121105	-8.33276	0.458	0.597	1	-0.139
EIF4A2	0.601938	-8.21405	0.917	0.963	1	-0.046
SCX	0.423723	-8.13339	0.5	0.411	1	0.089
FDPS	0.410233	-8.11905	0.792	0.76	1	0.032
IPO7	0.582046	-8.1168	0.958	0.944	1	0.014
DYNLL2	0.0890228	-8.10524	0.375	0.567	1	-0.192
CD24	0.327899	-8.07506	0.625	0.726	1	-0.101
CDH15	0.0349491	-8.07067	0.625	0.782	1	-0.157
SNRPF	0.894191	-8.02014	1	0.993	1	0.007
NOLC1	0.816013	-8.01579	0.917	0.902	1	0.015
PGAM1	0.648092	-8.01022	1	0.976	1	0.024
ECRG4	0.577757	-8.00735	0.25	0.237	1	0.013
NUF2	0.498475	-7.97304	0.833	0.746	1	0.087
TOP2B	0.995971	-7.97087	0.958	0.956	1	0.002
CDK6	0.121265	-7.80886	0.75	0.748	1	0.002
PCDHGC3	0.221358	-7.80284	0.458	0.636	1	-0.178
THYN1	0.659567	-7.79186	0.583	0.66	1	-0.077
CDC20	0.451255	-7.78992	0.583	0.57	1	0.013
COX17	0.477579	-7.7788	0.833	0.768	1	0.065
POLR2L	0.0287879	-7.77494	1	0.99	1	0.01
COX5A	0.874764	-7.72041	1	0.99	1	0.01
NFKBIA	0.500592	-7.70456	0.333	0.443	1	-0.11
BDNF	0.00119743	-7.69605	0.625	0.257	1	0.368
CAPRIN1	0.393246	-7.64589	0.917	0.951	1	-0.034
CDV3	0.260077	-7.58445	1	0.976	1	0.024
ARHGAP11B	0.144092	-7.49315	0.417	0.264	1	0.153
LMNA	0.595582	-7.48847	1	0.971	1	0.029
LBX2	0.39991	-7.48317	1	0.951	1	0.049
FAM107B	0.353621	-7.47027	0.583	0.44	1	0.143
S100A6	0.0149122	-7.4621	0.875	0.912	1	-0.037
DKC1	0.424059	-7.44922	1	0.988	1	0.012
MT4	0.332799	-7.42256	0.708	0.655	1	0.053
2	0.612794	-7.41034	1	0.971	1	0.029
ARL6IP1	0.125683	-7.39586	0.583	0.765	1	-0.182
RFC4	0.730295	-7.38973	0.917	0.863	1	0.054
ARGLU1	0.4786	-7.38881	1	0.963	1	0.037
ENSGALG00000011687	0.201148	-7.36734	0.208	0.381	1	-0.173
HOXA5	0.824257	-7.28859	0.625	0.609	1	0.016
CDH2	0.135502	-7.2591	0.958	0.829	1	0.129
NOP16	0.367655	-7.2463	0.917	0.9	1	0.017
NHP2	0.640856	-7.20052	1	0.973	1	0.027
SMC4	0.461175	-7.18762	0.542	0.557	1	-0.015
DGUOK	0.0765751	-7.14019	0.583	0.77	1	-0.187
ENSGALG00000036935	0.268587	-7.13822	1	0.934	1	0.066
SMARCE1	0.815503	-7.08895	1	0.985	1	0.015
EIF5B	0.610831	-7.0813	1	0.971	1	0.029
UCHL5	0.568602	-7.07923	0.917	0.941	1	-0.024
AKIRIN2	0.515388	-7.06976	0.958	0.932	1	0.026
RTF1	0.786004	-7.04046	1	0.993	1	0.007
NDUFS4	0.533146	-7.01244	1	0.971	1	0.029
ARF1	0.456786	-6.99898	1	0.963	1	0.037
HDGFL3	0.507935	-6.96951	0.75	0.844	1	-0.094
ENSGALG00000000220	0.673839	-6.94156	0.542	0.57	1	-0.028
HNRNPDL	0.329288	-6.9189	1	0.966	1	0.034
ZNF706	0.67517	-6.91366	1	0.983	1	0.017
ATP6V1E1	0.359555	-6.90346	0.625	0.76	1	-0.135
EDF1	0.502104	-6.85807	1	0.966	1	0.034
MYF5	0.217689	-6.85436	0.625	0.778	1	-0.153
ARID4A	0.385947	-6.83761	0.667	0.648	1	0.019
ZNF326	0.940094	-6.83334	0.958	0.971	1	-0.013
BMS1	0.419415	-6.83154	0.917	0.873	1	0.044
PCNA	0.294517	-6.79246	1	0.944	1	0.056
ZNF207	0.102317	-6.77159	1	0.966	1	0.034
GPX1	0.203583	-6.76924	0.958	0.961	1	-0.003
HNRNPD	0.822893	-6.75094	0.875	0.848	1	0.027
ENSGALG00000051459	0.558181	-6.74435	1	0.988	1	0.012
SH3GLB1	0.643878	-6.7422	0.792	0.834	1	-0.042
ATP5F1D	0.995552	-6.73271	1	1	1	0
NRIP1	0.87913	-6.71696	0.667	0.672	1	-0.005
DNAJC2	0.850357	-6.70782	0.958	0.958	1	0
KIF4B	0.234766	-6.67313	0.625	0.78	1	-0.155
DUSP1	0.361725	-6.55429	0.292	0.205	1	0.087
NDUFS7	0.559621	-6.5181	1	0.973	1	0.027
RPL22	0.977393	-6.50297	1	1	1	0
HSPA5	0.433672	-6.47926	0.875	0.875	1	0
BIN1	0.547078	-6.46156	0.417	0.531	1	-0.114
COTL1	0.266236	-6.45442	0.792	0.829	1	-0.037
COX7A2	0.341394	-6.43591	1	0.993	1	0.007
SSB	0.636218	-6.38566	1	0.993	1	0.007
C5H11orf58	0.76003	-6.37203	1	0.988	1	0.012
SNRPGP15	0.298928	-6.36328	1	0.993	1	0.007
ATRX	0.676007	-6.3275	1	0.983	1	0.017
ENSGALG00000001972	0.724997	-6.30214	0.792	0.748	1	0.044
ATAD3A	0.5339	-6.2939	0.708	0.8	1	-0.092
DNAJC8	0.53784	-6.25355	0.958	0.968	1	-0.01
GCLM	0.363578	-6.22572	1	0.954	1	0.046
SPEN	0.0443739	-6.21945	0.917	0.756	1	0.161
YWHAQ	0.616644	-6.21337	1	0.993	1	0.007
GSTM3	0.893121	-6.21088	0.958	0.976	1	-0.018
TMEM65	0.733361	-6.20081	0.792	0.836	1	-0.044
NDUFB1	0.706257	-6.20053	1	0.985	1	0.015
ENSGALG00000006899	0.811289	-6.1896	1	0.998	1	0.002
ENSGALG00000053871	0.853847	-6.17664	0.917	0.88	1	0.037
ND4	0.922696	-6.15512	1	0.993	1	0.007
SUB1	0.675217	-6.1507	1	0.985	1	0.015
SSBP1	0.395318	-6.14059	1	0.983	1	0.017
OLFML3	0.885878	-6.09596	0.375	0.347	1	0.028
ID2	0.00810576	-6.07619	0.833	0.831	1	0.002
RP11-529K1,3	0.529848	-6.05227	1	0.976	1	0.024
UTP11	0.215677	-6.05087	0.833	0.91	1	-0.077
SPARC	0.014525	-6.04965	1	0.912	1	0.088
MAPRE1	0.454121	-6.04403	0.958	0.99	1	-0.032
KHDRBS3	0.205102	-6.02147	0.583	0.479	1	0.104
ECI1	0.590869	-6.01142	0.708	0.797	1	-0.089
RPL18A	0.856788	-6.00931	1	1	1	0
LMO4	0.207911	-5.99655	0.917	0.802	1	0.115
TUBB2B	0.256045	-5.97119	1	0.971	1	0.029
PDCD4	0.329902	-5.97098	0.792	0.829	1	-0.037
RWDD1	0.693032	-5.96806	0.958	0.917	1	0.041
PPIG	0.768052	-5.94452	1	0.983	1	0.017
SRSF2	0.262079	-5.94035	1	0.968	1	0.032
RRP1B	0.200766	-5.93604	0.792	0.892	1	-0.1
TOMM22	0.474803	-5.92223	1	0.98	1	0.02
CBX3	0.819172	-5.89568	1	0.985	1	0.015
FECH	0.885407	-5.86302	0.583	0.594	1	-0.011
BZW1	0.945279	-5.84348	0.958	0.971	1	-0.013
PHLDB2	0.0632626	-5.83535	0.458	0.636	1	-0.178
POMP	0.0298851	-5.81101	1	0.98	1	0.02
MSMO1	0.685135	-5.80328	0.542	0.469	1	0.073
AKR1B1	0.372897	-5.75224	0.875	0.932	1	-0.057
SYNE1	0.517293	-5.74841	0.333	0.447	1	-0.114
NDUFA13	0.496003	-5.73406	1	0.968	1	0.032
HNRNPM	0.715822	-5.72833	0.958	0.919	1	0.039
FTL	0.643021	-5.66591	0.083	0.134	1	-0.051
PHAX	0.938927	-5.64287	0.917	0.895	1	0.022
CHCHD10	0.288599	-5.63636	0.958	0.858	1	0.1
EIF3A	0.74067	-5.61967	0.958	0.961	1	-0.003
CCDC80	0.0374057	-5.61788	0.625	0.423	1	0.202
SKP1	0.773555	-5.6172	1	0.985	1	0.015
PLK1	0.701491	-5.60371	0.5	0.555	1	-0.055
RGS2	0.595763	-5.59934	0.083	0.147	1	-0.064
GLO1	0.675488	-5.58565	1	0.976	1	0.024
DNAJA2	0.73402	-5.55621	1	0.98	1	0.02
NONO	0.153074	-5.54899	0.958	0.826	1	0.132
1	0.0492611	-5.53844	0.917	0.902	1	0.015
CALD1	0.894626	-5.51777	0.25	0.279	1	-0.029
PECAM1	0.783761	-5.50205	0.125	0.088	1	0.037
NPY2R	0.0600416	-5.49584	0.167	0.362	1	-0.195
HMMR	0.190725	-5.45595	0.125	0.267	1	-0.142
LRPPRC	0.127457	-5.45024	0.875	0.853	1	0.022
NUDT16L1	0.897814	-5.44311	1	0.993	1	0.007
ENSGALG00000027571	0.639841	-5.42474	0.167	0.112	1	0.055
SKI	0.074616	-5.41912	0.667	0.77	1	-0.103
CHD7	0.169473	-5.40253	0.833	0.873	1	-0.04
ARPC4	0.385354	-5.38818	1	0.99	1	0.01
SRRM1	0.551209	-5.36628	0.958	0.954	1	0.004
HSPA9	0.339336	-5.36559	1	0.944	1	0.056
ZNF106	0.782431	-5.36332	0.208	0.22	1	-0.012
ETV5	0.143898	-5.36131	0.708	0.535	1	0.173
ENSGALG00000003348	0.727602	-5.3545	0.958	0.98	1	-0.022
TCOF1	0.5541	-5.35288	0.833	0.834	1	-0.001
ATP6V1G1	0.956153	-5.32828	0.958	0.946	1	0.012
CNR1	0.179806	-5.31968	0.083	0.205	1	-0.122
SPC25	0.199769	-5.29329	0.75	0.638	1	0.112
PPP3CA	0.101136	-5.2911	0.333	0.43	1	-0.097
ATP5C1	0.784524	-5.2901	1	0.988	1	0.012
FN1	0.344706	-5.28219	0.667	0.55	1	0.117
NDUFA8	0.730215	-5.26058	1	0.99	1	0.01
CAPZA1	0.293341	-5.25034	1	0.941	1	0.059
MARK3	0.27457	-5.23735	0.792	0.685	1	0.107
COL12A1	0.341761	-5.23323	0.167	0.081	1	0.086
C14orf2	0.350812	-5.20452	1	0.988	1	0.012
MYL9	0.777175	-5.20156	0.583	0.655	1	-0.072
FARP1	0.0623124	-5.19415	0.667	0.829	1	-0.162
RBBP6	0.467892	-5.17976	0.833	0.897	1	-0.064
SDCBP	0.622669	-5.17789	1	0.973	1	0.027
TAX1BP1	0.0879193	-5.17655	0.958	0.91	1	0.048
ENSGALG00000047486	0.143776	-5.16962	1	0.91	1	0.09
CCT6A	0.789513	-5.16946	1	0.99	1	0.01
PRPF40A	0.271327	-5.12107	0.833	0.91	1	-0.077
FAM133B	0.530247	-5.09382	0.958	0.949	1	0.009
CHRNA1	0.094396	-5.0926	0.042	0.188	1	-0.146
SMOC1	0.273152	-5.08375	0.417	0.262	1	0.155
FHL2	0.0369372	-5.05804	0.292	0.504	1	-0.212
EIF1AX	0.533368	-5.01825	0.958	0.983	1	-0.025
PDCD5	0.649107	-5.01409	1	0.98	1	0.02
HP1BP3	0.173747	-5.01289	1	0.939	1	0.061
BSG	0.691773	-5.00477	0.958	0.939	1	0.019
RBP5	0.302161	-4.99701	0.958	0.927	1	0.031
PRDX6	0.869024	-4.99237	0.958	0.958	1	0
ATP2B1	0.746305	-4.98953	0.625	0.572	1	0.053
CA8	0.138364	-4.95861	0.25	0.44	1	-0.19
C5H11ORF96	0.399683	-4.93573	0.25	0.144	1	0.106
CELF1	0.161641	-4.91707	0.333	0.499	1	-0.166
KIF1B	0.439852	-4.89615	0.625	0.709	1	-0.084
SEMA6A	0.00782211	-4.88697	0.125	0.401	1	-0.276
MRPL17	0.489554	-4.88527	0.958	0.936	1	0.022
RTN4	0.251145	-4.87335	1	0.954	1	0.046
SYNCRIP	0.437595	-4.85233	0.875	0.941	1	-0.066
RREB1	0.900081	-4.84861	0.333	0.311	1	0.022
MAGOH	0.978554	-4.84816	1	0.998	1	0.002
WDR1	0.0874113	-4.83762	0.667	0.792	1	-0.125
NDUFA12	0.500889	-4.83522	1	0.985	1	0.015
ACAA2	0.786353	-4.83325	0.958	0.939	1	0.019
CHCHD1	0.41353	-4.82397	0.958	0.885	1	0.073
TMEM131	0.545169	-4.8149	0.833	0.841	1	-0.008
MRPL50	0.392044	-4.80429	0.875	0.912	1	-0.037
GNL3	0.118868	-4.79312	1	0.949	1	0.051
CARHSP1	0.0861885	-4.76906	0.417	0.577	1	-0.16
GLRX5	0.523887	-4.76706	1	0.976	1	0.024
TNFAIP8L3	0.0167177	-4.75412	0	0.13	1	-0.13
GPM6B	0.248215	-4.75238	0.333	0.433	1	-0.1
EIF2S2	0.612602	-4.729	1	0.983	1	0.017
ZC3H13	0.43732	-4.72097	1	0.958	1	0.042
HOXA7	0.081557	-4.71816	0.375	0.589	1	-0.214
POLR2F	0.450474	-4.71257	0.958	0.897	1	0.061
PRDX3	0.851892	-4.70099	0.958	0.976	1	-0.018
ATAD5	0.285079	-4.70056	0.583	0.477	1	0.106
SNRPB2	0.0526149	-4.69384	1	0.968	1	0.032
EBNA1BP2	0.785144	-4.67901	0.958	0.973	1	-0.015
CDC5L	0.410969	-4.67573	1	0.973	1	0.027
SGO1	0.391142	-4.66817	0.125	0.203	1	-0.078
ENSGALG00000013565	0.361627	-4.66507	0.958	0.905	1	0.053
EYA1	0.0432097	-4.65966	0.833	0.68	1	0.153
ENSGALG00000049318	0.854807	-4.65452	0.333	0.34	1	-0.007
H-RAS	0.221337	-4.65135	0.708	0.846	1	-0.138
RALA	0.192489	-4.64495	0.958	0.917	1	0.041
PTPN21	0.348472	-4.64387	0.208	0.347	1	-0.139
CBLN2	0.3507	-4.61116	0.208	0.13	1	0.078
TIMM13	0.184335	-4.60471	1	0.985	1	0.015
POP5	0.443072	-4.60368	0.917	0.927	1	-0.01
NCOR2	0.643947	-4.57884	0.792	0.861	1	-0.069
RPS3A	0.687385	-4.57842	1	1	1	0
UBE2N	0.264699	-4.56686	0.958	0.976	1	-0.018
ACTB	0.981575	-4.56649	1	1	1	0
DYNC1H1	0.727573	-4.56453	0.875	0.922	1	-0.047
PNN	0.599058	-4.56354	0.958	0.978	1	-0.02
RFC2	0.44142	-4.55407	0.875	0.8	1	0.075
RRS1	0.716564	-4.53577	0.958	0.961	1	-0.003
CREBBP	0.841743	-4.53227	0.75	0.719	1	0.031
MAD2L1	0.62725	-4.53171	0.792	0.812	1	-0.02
RBMXL1	0.748772	-4.52897	1	0.983	1	0.017
EIF3I	0.255045	-4.52094	1	0.993	1	0.007
BZW2	0.918439	-4.51758	1	0.993	1	0.007
USMG5	0.643616	-4.49573	1	0.976	1	0.024
SEPTIN11	0.501089	-4.49321	0.75	0.846	1	-0.096
ENSGALG00000052741	0.0750111	-4.48664	0.042	0.2	1	-0.158
TMED7	0.903405	-4.47411	0.875	0.897	1	-0.022
MT-ND2	0.503305	-4.45823	1	0.963	1	0.037
KRAS	0.761065	-4.44721	0.917	0.873	1	0.044
ENSGALG00000038528	0.912342	-4.42861	0.875	0.863	1	0.012
NET1	0.282818	-4.4161	0.5	0.496	1	0.004
ZNF593	0.107742	-4.40707	1	0.995	1	0.005
SLBP	0.927267	-4.39547	0.458	0.418	1	0.04
ENAH	0.120056	-4.39542	0.958	0.863	1	0.095
FKBP3	0.711095	-4.39141	1	0.993	1	0.007
NFIB	0.523224	-4.38664	0.5	0.433	1	0.067
PKLR	0.738411	-4.38474	1	0.983	1	0.017
LDHB	0.265035	-4.38012	1	0.995	1	0.005
CD47	0.85848	-4.3713	0.417	0.443	1	-0.026
EIF4E	0.382183	-4.36279	0.875	0.861	1	0.014
PSMD12	0.106479	-4.35851	1	0.988	1	0.012
SLIT2	0.00412522	-4.35723	0.708	0.443	1	0.265
BMI1	0.042641	-4.35705	0.375	0.582	1	-0.207
SALL1	0.0783258	-4.35457	0.333	0.166	1	0.167
NDUFB4	0.841306	-4.35074	1	0.993	1	0.007
CANX	0.49524	-4.33077	0.875	0.861	1	0.014
DBN1	0.152853	-4.32749	1	0.914	1	0.086
SRFBP1	0.859309	-4.31683	0.708	0.758	1	-0.05
SCAF11	0.118982	-4.31679	0.792	0.927	1	-0.135
TCERG1	0.32783	-4.30786	0.875	0.949	1	-0.074
CDCA3	0.722669	-4.30113	0.75	0.697	1	0.053
SRGAP1	0.366363	-4.29434	0.708	0.641	1	0.067
TOMM70	0.828375	-4.28692	0.75	0.792	1	-0.042
THRAP3	0.549643	-4.28287	1	0.98	1	0.02
ENSGALG00000034050	0.010273	-4.27668	0.958	0.763	1	0.195
TFPI2	0.0506663	-4.2753	0.458	0.227	1	0.231
CLTA	0.188835	-4.2667	1	0.932	1	0.068
12	0.142919	-4.26303	0.875	0.966	1	-0.091
PARD3	0.542285	-4.248	0.583	0.616	1	-0.033
LARP4B	0.71849	-4.24538	0.208	0.242	1	-0.034
DST	0.851418	-4.23883	0.417	0.45	1	-0.033
YWHAH	0.134297	-4.22438	0.958	0.839	1	0.119
COX4I1	0.610424	-4.22126	1	0.995	1	0.005
GTF3A	0.334553	-4.21849	0.833	0.822	1	0.011
CBX1	0.741175	-4.20875	0.833	0.875	1	-0.042
ADH4	0.756579	-4.20226	1	0.985	1	0.015
ZMYND11	0.638015	-4.18154	0.5	0.572	1	-0.072
DENR	0.484494	-4.17684	0.875	0.936	1	-0.061
HES1	0.631022	-4.17438	0.833	0.79	1	0.043
DHX37	0.779358	-4.16611	0.75	0.729	1	0.021
UQCR10	0.742321	-4.16361	1	0.998	1	0.002
DUT	0.590953	-4.14281	0.875	0.919	1	-0.044
NDUFS5	0.455092	-4.13706	1	0.99	1	0.01
ARL4C	0.727551	-4.13348	0.625	0.572	1	0.053
BIRC5	0.82547	-4.12807	0.792	0.836	1	-0.044
LIMD2	0.00249582	-4.12184	0.958	0.829	1	0.129
KPNB1	0.321041	-4.11081	1	0.941	1	0.059
COL5A1	0.960935	-4.10464	0.5	0.474	1	0.026
SYNPO2	0.787513	-4.08368	0.333	0.403	1	-0.07
GTSE1	0.23849	-4.06547	0.375	0.313	1	0.062
GNB1	0.851922	-4.04796	0.958	0.971	1	-0.013
HPF1	0.203135	-4.01494	1	0.922	1	0.078
SRPK1	0.395865	-4.00083	0.917	0.91	1	0.007
PUM3	0.0176591	-3.99654	1	0.841	1	0.159
CST3	0.613084	-3.96159	0.958	0.968	1	-0.01
MRPL12	0.630722	-3.94682	0.917	0.954	1	-0.037
RAD21	0.269529	-3.94171	0.708	0.699	1	0.009
CCDC88A	0.77017	-3.92528	0.75	0.812	1	-0.062
ESD	0.103716	-3.91988	1	0.941	1	0.059
PKNOX1	0.161947	-3.91332	0.417	0.553	1	-0.136
PPP1R13B	0.89803	-3.89882	0.125	0.095	1	0.03
BRIX1	0.599009	-3.8972	0.792	0.868	1	-0.076
PPP1CB	0.523595	-3.89156	0.958	0.902	1	0.056
DHX36	0.64113	-3.88284	0.958	0.924	1	0.034
CACYBP	0.0749595	-3.87612	0.75	0.902	1	-0.152
NOP14	0.812724	-3.85109	0.958	0.929	1	0.029
PIGBOS1	0.838318	-3.84713	0.875	0.895	1	-0.02
CTDSPL	0.2596	-3.84623	0.208	0.362	1	-0.154
ITPA	0.869272	-3.83796	0.875	0.861	1	0.014
ATIC	0.356843	-3.82144	0.917	0.878	1	0.039
HN1L	0.893848	-3.80796	0.875	0.88	1	-0.005
TARDBP	0.824959	-3.80391	0.875	0.831	1	0.044
ROBO1	0.969166	-3.78509	0.708	0.726	1	-0.018
CAPZA2	0.63854	-3.77799	0.917	0.9	1	0.017
KIF15	0.947972	-3.76754	0.583	0.57	1	0.013
TIMM10	0.271277	-3.76005	1	0.963	1	0.037
RBM19	0.781628	-3.75298	0.833	0.868	1	-0.035
TSPO	0.547938	-3.75105	0.542	0.626	1	-0.084
IFT20	0.0149587	-3.75064	0.75	0.873	1	-0.123
ENSGALG00000051266	0.956421	-3.74913	1	0.995	1	0.005
CIAO1	0.510609	-3.74026	0.667	0.699	1	-0.032
NRGN	0.827819	-3.73892	0.583	0.548	1	0.035
SUMO2	0.985057	-3.73887	1	1	1	0
DBI	0.101689	-3.73382	1	0.995	1	0.005
ACTR6	0.366765	-3.72055	0.917	0.9	1	0.017
LARP7	0.130058	-3.71842	0.792	0.753	1	0.039
TLE5	0.446666	-3.7084	0.875	0.87	1	0.005
TBL1XR1	0.205125	-3.69915	0.792	0.731	1	0.061
PHF5A	0.458232	-3.69533	0.958	0.91	1	0.048
ERP29	0.269554	-3.69368	0.958	0.856	1	0.102
GPI	0.167659	-3.66901	0.917	0.814	1	0.103
RNASEH2B	0.093392	-3.66802	0.958	0.888	1	0.07
DAAM2	0.92616	-3.66687	0.292	0.303	1	-0.011
LUC7L2	0.113363	-3.65392	0.958	0.88	1	0.078
TNFAIP8L1	0.63779	-3.65021	0.292	0.374	1	-0.082
PPP2CA	0.239881	-3.6489	0.958	0.875	1	0.083
RFTN2	0.281695	-3.64863	0.167	0.276	1	-0.109
RASL11B	0.795731	-3.63835	0.208	0.156	1	0.052
MRPL41	0.341745	-3.62645	0.917	0.868	1	0.049
XBP1	0.448107	-3.6237	0.792	0.704	1	0.088
PRDX4	0.213876	-3.59643	1	0.988	1	0.012
PPP1R12A	0.612246	-3.59314	0.792	0.819	1	-0.027
IMPDH2	0.997561	-3.58999	0.958	0.961	1	-0.003
CNN3	0.637948	-3.58924	0.958	0.919	1	0.039
HJURP	0.251203	-3.58802	0.375	0.24	1	0.135
RPL30	0.502871	-3.58067	1	1	1	0
PPP2R2A	0.596615	-3.57925	0.792	0.863	1	-0.071
CCNI	0.668005	-3.57761	0.958	0.963	1	-0.005
GTPBP4	0.339378	-3.57454	1	0.946	1	0.054
FASN	0.41933	-3.56386	0.792	0.667	1	0.125
UCHL1	1.28151e-05	-3.54468	0.833	0.575	0.0976892	0.258
CCDC186	0.647943	-3.53038	0.417	0.364	1	0.053
TRA2B	0.469798	-3.53012	1	0.961	1	0.039
GNAS	0.260483	-3.52884	0.75	0.604	1	0.146
PDIA6	0.104489	-3.52722	1	0.963	1	0.037
COMMD3	0.241596	-3.50919	0.792	0.905	1	-0.113
1	0.160827	-3.46665	1	0.973	1	0.027
RBBP4	0.445958	-3.44984	1	0.956	1	0.044
FERMT2	0.894433	-3.44792	0.833	0.868	1	-0.035
HIST1H2B8	0.972891	-3.43943	0.208	0.198	1	0.01
MORC4	0.749269	-3.43886	0.667	0.611	1	0.056
SF3B6	0.0364729	-3.43481	1	0.9	1	0.1
CISD2	0.586848	-3.43355	0.958	0.902	1	0.056
ABRACL	0.32713	-3.41454	0.917	0.807	1	0.11
ATP5PB	0.364805	-3.40917	1	0.993	1	0.007
ITGB1BP2	0.346504	-3.40529	0.083	0.174	1	-0.091
KNSTRN	0.466804	-3.39665	0.75	0.677	1	0.073
COPB2	0.217406	-3.39307	0.917	0.866	1	0.051
C20H20ORF24	0.413153	-3.38716	0.792	0.883	1	-0.091
EIF4A3	0.291565	-3.38486	0.875	0.954	1	-0.079
XPO1	0.183464	-3.38334	1	0.922	1	0.078
NDE1	0.0628832	-3.37489	0.667	0.572	1	0.095
CCNF	0.122683	-3.37476	0.125	0.279	1	-0.154
KIF23	0.420425	-3.37146	0.292	0.335	1	-0.043
SRP19	0.147942	-3.3705	1	0.912	1	0.088
ENSGALG00000053371	0.180303	-3.3613	0.458	0.601	1	-0.143
ATP5J2	0.750437	-3.34652	1	0.998	1	0.002
HNRNPAB	0.654802	-3.33147	1	0.998	1	0.002
MEOX1	0.536236	-3.32413	0.417	0.403	1	0.014
ENSGALG00000048205	0.751722	-3.32094	0.708	0.67	1	0.038
SNCAIP	0.682116	-3.30736	0.375	0.308	1	0.067
CSNK2A1	0.224855	-3.30364	0.958	0.919	1	0.039
CXCR7	0.698358	-3.30268	0.458	0.403	1	0.055
TPR	0.131985	-3.29513	1	0.961	1	0.039
PSMC5	0.344731	-3.28605	1	0.961	1	0.039
VCP	0.0136117	-3.2806	0.958	0.834	1	0.124
MSH6	0.411862	-3.28037	0.792	0.751	1	0.041
PTTG2	0.750623	-3.27389	0.708	0.702	1	0.006
AIFM1	0.0550927	-3.2727	0.583	0.778	1	-0.195
HBS1L	0.474331	-3.26455	0.667	0.641	1	0.026
DNAJA1	0.82588	-3.26375	0.875	0.831	1	0.044
CIAPIN1	0.142989	-3.26357	0.625	0.711	1	-0.086
ADNP	0.546791	-3.25935	0.917	0.839	1	0.078
PAX3	0.037358	-3.25904	0.708	0.513	1	0.195
SMCO4	0.954805	-3.25661	0.375	0.357	1	0.018
COL9A1	0.0572895	-3.2538	0.167	0.037	1	0.13
CCT4	0.52541	-3.25311	0.75	0.694	1	0.056
ENSGALG00000026970	0.453093	-3.24171	0.375	0.291	1	0.084
CCDC18	0.293204	-3.24141	0.417	0.267	1	0.15
LINGO1	0.0112651	-3.24097	0.125	0.391	1	-0.266
PDS5B	0.0951721	-3.23535	0.75	0.729	1	0.021
MRPL23	0.285956	-3.2329	0.958	0.973	1	-0.015
EIF3F	0.912902	-3.22954	1	0.995	1	0.005
PPP1R9B	0.857984	-3.22733	0.833	0.809	1	0.024
NNF1	0.856159	-3.22005	0.958	0.971	1	-0.013
USP10	0.680023	-3.21414	0.958	0.929	1	0.029
RILPL2	0.698833	-3.211	0.708	0.758	1	-0.05
CLIP1	0.0715913	-3.18569	0.542	0.335	1	0.207
CENPH	0.465655	-3.17514	0.5	0.589	1	-0.089
TRIM8	0.0832064	-3.17448	0.333	0.521	1	-0.188
FMN1	0.865955	-3.16594	0.417	0.396	1	0.021
MTFR2	0.407973	-3.15457	0.417	0.447	1	-0.03
CSDE1	0.667522	-3.1534	0.958	0.932	1	0.026
SDF2L1	0.709504	-3.15294	0.5	0.548	1	-0.048
TPP2	0.26085	-3.14735	0.75	0.587	1	0.163
QPRT	0.886627	-3.14716	0.875	0.853	1	0.022
PPFIBP1	0.894301	-3.14244	0.708	0.665	1	0.043
ANKRD13A	0.035863	-3.1285	0.75	0.841	1	-0.091
NDUFB7	0.763379	-3.12684	1	0.983	1	0.017
PARP16	0.283213	-3.12669	0.583	0.484	1	0.099
YBX3	0.889233	-3.12666	0.958	0.976	1	-0.018
PPP1CA	0.78091	-3.12615	1	0.983	1	0.017
MPHOSPH10	0.353494	-3.12305	0.792	0.861	1	-0.069
THBS4	0.421615	-3.12046	0.333	0.364	1	-0.031
HDLBP	0.439309	-3.11914	0.958	0.892	1	0.066
CKAP4	0.270956	-3.11895	1	0.944	1	0.056
CAPZB	0.26843	-3.11822	1	0.966	1	0.034
URM1	0.0318948	-3.10893	1	0.988	1	0.012
MAP2K2	0.627839	-3.10712	0.667	0.719	1	-0.052
SYNE2	0.538641	-3.10568	0.875	0.873	1	0.002
NCBP2	0.64575	-3.09443	0.958	0.939	1	0.019
EIF3E	0.0929508	-3.08992	1	0.998	1	0.002
ENSGALG00000045842	0.651214	-3.08938	0.292	0.352	1	-0.06
OCIAD1	0.990581	-3.08375	0.875	0.868	1	0.007
INCENP	0.880543	-3.08037	0.5	0.553	1	-0.053
IWS1	0.031003	-3.07977	1	0.858	1	0.142
ALDH7A1	0.246498	-3.07231	0.708	0.812	1	-0.104
ANKRD39	0.538747	-3.0538	0.75	0.77	1	-0.02
SRF	0.141406	-3.04416	0.417	0.619	1	-0.202
NAV2	0.0878958	-3.02852	0.708	0.567	1	0.141
ANO5	0.436291	-3.02734	0.542	0.43	1	0.112
LUC7L3	0.949278	-3.02488	0.958	0.971	1	-0.013
GTF2F2	0.123362	-3.01341	0.833	0.927	1	-0.094
NRBP1	0.192562	-3.00556	0.333	0.474	1	-0.141
WIF1	3.39678e-06	-3.00285	0.833	0.425	0.0258936	0.408
RPN1	0.295863	-3.00236	1	0.939	1	0.061
LYAR	0.140427	-3.00119	0.958	0.932	1	0.026
RFC5	0.98424	-2.9952	0.917	0.922	1	-0.005
BRD3	0.074264	-2.99514	0.708	0.477	1	0.231
HDAC2	0.17862	-2.9911	1	0.993	1	0.007
C5H14orf166	0.106232	-2.99003	1	0.983	1	0.017
TUBAL3	0.79361	-2.98431	0.542	0.587	1	-0.045
SMARCC1	0.597292	-2.97873	0.917	0.963	1	-0.046
LAMTOR2	0.790296	-2.97759	1	0.998	1	0.002
MCL1	0.752388	-2.97082	0.5	0.45	1	0.05
ST6GAL2	0.292914	-2.97003	0.083	0.193	1	-0.11
GRSF1	0.282925	-2.95619	0.958	0.922	1	0.036
MRPL57	0.748296	-2.95019	0.958	0.946	1	0.012
RALBP1	0.627281	-2.94448	0.958	0.936	1	0.022
BCL2L10	0.161384	-2.94394	0.5	0.685	1	-0.185
SRSF6	0.610305	-2.92294	0.917	0.878	1	0.039
TIMP3	0.0102748	-2.91856	0.292	0.289	1	0.003
HYI	0.103746	-2.91466	0.708	0.633	1	0.075
ENSGALG00000002089	0.43824	-2.90872	0.958	0.892	1	0.066
G2E3	0.655688	-2.90287	0.333	0.391	1	-0.058
ROMO1	0.711114	-2.89609	1	0.978	1	0.022
POLR1D	0.744006	-2.89519	0.833	0.78	1	0.053
CLSTN1	0.280369	-2.89371	0.708	0.694	1	0.014
AKAP8L	0.0517301	-2.88648	0.958	0.839	1	0.119
HSPH1	0.228663	-2.88492	0.458	0.628	1	-0.17
RAPGEF2	0.473087	-2.88361	0.125	0.213	1	-0.088
BRD7	0.852693	-2.86779	0.917	0.919	1	-0.002
GTF2B	0.195035	-2.86493	0.875	0.79	1	0.085
BUB3	0.172024	-2.85772	0.917	0.89	1	0.027
PGRMC2	0.306057	-2.85753	0.75	0.707	1	0.043
ENSGALG00000003605	0.381005	-2.84839	0.625	0.682	1	-0.057
SEPT2L	0.474583	-2.84189	0.917	0.897	1	0.02
HYOU1	0.90427	-2.83488	0.75	0.753	1	-0.003
SMG6	0.154621	-2.83297	0.833	0.773	1	0.06
ZC3H15	0.210765	-2.83199	1	0.939	1	0.061
PHF14	0.290631	-2.82427	0.875	0.868	1	0.007
PHACTR2	0.219588	-2.8242	0.458	0.418	1	0.04
SNX32	0.274862	-2.82416	0.958	0.888	1	0.07
ZMAT2	0.273122	-2.81506	1	0.944	1	0.056
HIKESHI	0.962096	-2.81102	0.958	0.958	1	0
MEX3A	0.628865	-2.8094	0.917	0.873	1	0.044
H2AFY2	0.503007	-2.79719	0.875	0.932	1	-0.057
SLC38A2	0.322939	-2.7886	0.292	0.44	1	-0.148
ID4	0.110128	-2.78662	0.625	0.406	1	0.219
SEPT6	0.420057	-2.78183	0.958	0.929	1	0.029
RBM39	0.0673718	-2.78128	0.917	0.897	1	0.02
TTK	0.64286	-2.76654	0.458	0.408	1	0.05
ENSGALG00000048883	0.942109	-2.75865	0.917	0.902	1	0.015
TFAM	0.688325	-2.75448	0.917	0.88	1	0.037
COX7A2L	0.65416	-2.74995	0.958	0.941	1	0.017
PPA1	0.701335	-2.74812	0.917	0.956	1	-0.039
SSR3	0.889408	-2.74426	0.958	0.976	1	-0.018
LFNG	0.0373602	-2.73532	0.583	0.416	1	0.167
ENSGALG00000040833	0.591858	-2.73444	0.375	0.394	1	-0.019
PHF6	0.963559	-2.73231	0.875	0.856	1	0.019
PSMG3	0.965692	-2.72137	0.875	0.861	1	0.014
DSN1	0.111139	-2.71932	0.375	0.579	1	-0.204
GDI1	0.35482	-2.71639	1	0.946	1	0.054
ZNF521	0.384637	-2.71141	0.583	0.553	1	0.03
SRSF11	0.901591	-2.70784	0.958	0.971	1	-0.013
ENSGALG00000017706	0.883136	-2.70639	0.5	0.543	1	-0.043
ACVR2A	0.0804229	-2.69927	0.458	0.667	1	-0.209
PALM2AKAP2	0.449142	-2.69447	0.5	0.467	1	0.033
ENSGALG00000053766	0.467316	-2.69242	1	0.983	1	0.017
MBTD1	0.0522918	-2.68652	0.375	0.597	1	-0.222
SPTY2D1	0.311354	-2.68143	0.583	0.425	1	0.158
NOP58	0.65433	-2.67745	1	0.98	1	0.02
ATP6V1G3	0.476346	-2.66408	0.083	0.144	1	-0.061
CA9	0.164754	-2.65991	0.75	0.658	1	0.092
WDR3	0.990716	-2.65278	0.917	0.924	1	-0.007
ENSGALG00000006818	0.23485	-2.65196	0.875	0.729	1	0.146
GLIPR2	0.426291	-2.65115	0.417	0.526	1	-0.109
CCNG1	0.181157	-2.6481	0.5	0.557	1	-0.057
ENSGALG00000006056	0.67196	-2.64469	0.708	0.736	1	-0.028
NOP2	0.849412	-2.64239	0.833	0.858	1	-0.025
ENSGALG00000038128	0.467965	-2.63377	1	0.961	1	0.039
UBE2V1	0.22551	-2.62654	0.917	0.851	1	0.066
ORC2	0.569309	-2.62422	0.458	0.418	1	0.04
FSCN1	0.49082	-2.61761	0.583	0.604	1	-0.021
PRELID1	0.891131	-2.61724	1	0.99	1	0.01
DNAJC9	0.946109	-2.61368	0.875	0.851	1	0.024
RBMS1	0.232101	-2.59795	0.75	0.697	1	0.053
ENSGALG00000048626	0.112288	-2.59527	0.25	0.11	1	0.14
UQCRC1	0.242547	-2.58	0.958	0.91	1	0.048
HOXA9	0.0399591	-2.57226	1	0.873	1	0.127
FCF1	0.146987	-2.5712	0.833	0.746	1	0.087
RPF1	0.5132	-2.5697	0.833	0.8	1	0.033
GSPT2	0.272448	-2.569	1	0.958	1	0.042
SS18	0.416344	-2.56837	0.792	0.848	1	-0.056
GTF2A2	0.983488	-2.55823	0.958	0.954	1	0.004
CENPP	0.553732	-2.55675	0.458	0.472	1	-0.014
VEGFD	0.0233639	-2.55188	0.458	0.21	1	0.248
RPS27A	0.914916	-2.54938	1	1	1	0
ENSGALG00000006723	0.857554	-2.54291	0.583	0.592	1	-0.009
BCAS2	0.676696	-2.54215	0.958	0.914	1	0.044
NDUFB3	0.855824	-2.54062	0.958	0.978	1	-0.02
CASP8AP2	0.786609	-2.53969	0.667	0.601	1	0.066
CHAF1A	0.230316	-2.53243	0.625	0.636	1	-0.011
PCBD2	0.469594	-2.52626	0.708	0.729	1	-0.021
PCM1	0.857345	-2.52246	0.833	0.787	1	0.046
ATP1B1	0.228365	-2.51712	0.75	0.589	1	0.161
NCALD	0.689715	-2.51514	0.333	0.369	1	-0.036
HN1	0.606269	-2.51393	0.875	0.927	1	-0.052
TRMT10C	0.0555833	-2.5037	0.667	0.743	1	-0.076
SDF2	0.0994454	-2.50233	0.75	0.89	1	-0.14
BRI3	0.38895	-2.50022	0.917	0.971	1	-0.054
JMJD1C	0.130199	-2.49715	0.667	0.782	1	-0.115
SNX1	0.223926	-2.49041	0.583	0.741	1	-0.158
DHX29	0.364772	-2.48558	0.75	0.844	1	-0.094
POLD3	0.0827448	-2.48539	0.875	0.822	1	0.053
PBK	0.400923	-2.48329	0.417	0.501	1	-0.084
PRPF38A	0.829036	-2.48055	0.833	0.782	1	0.051
ARL5B	0.433951	-2.47562	0.875	0.778	1	0.097
JAGN1	0.877084	-2.47537	0.833	0.868	1	-0.035
LRRC59	0.548201	-2.47487	0.875	0.792	1	0.083
TMED10	0.86074	-2.47454	0.958	0.936	1	0.022
SERP1	0.328121	-2.46052	1	0.99	1	0.01
SARS	0.00522694	-2.45732	1	0.863	1	0.137
DAD1	0.530266	-2.4508	1	0.973	1	0.027
CACNG1	0.0596519	-2.4497	0.125	0.306	1	-0.181
C9orf78	0.152595	-2.44673	0.792	0.812	1	-0.02
SKA2	0.201617	-2.44354	0.75	0.8	1	-0.05
ENSGALG00000049966	0.937494	-2.4354	0.958	0.944	1	0.014
TMEM169	0.036136	-2.43354	0.167	0.389	1	-0.222
3	0.705843	-2.42951	0.958	0.932	1	0.026
EIF3J	0.728482	-2.42576	0.958	0.941	1	0.017
ENSGALG00000023936	0.738309	-2.4199	0.167	0.22	1	-0.053
MRPL28	0.526262	-2.4106	0.875	0.914	1	-0.039
PFDN2	0.713819	-2.40267	1	0.98	1	0.02
TEX10	0.481835	-2.39889	0.583	0.702	1	-0.119
SASS6	0.476113	-2.391	0.458	0.367	1	0.091
RPL7L1	0.962383	-2.39052	0.958	0.966	1	-0.008
HDGFRP2	0.279738	-2.38988	1	0.958	1	0.042
ABCE1	0.117451	-2.38902	1	0.963	1	0.037
ENSGALG00000054420	0.232632	-2.3864	0.667	0.778	1	-0.111
NDUFA10	0.68576	-2.38616	0.958	0.968	1	-0.01
PHB	0.918389	-2.38546	0.958	0.966	1	-0.008
SMIM4	0.615806	-2.38265	0.875	0.824	1	0.051
RWDD3	0.609266	-2.37955	0.375	0.472	1	-0.097
ENSGALG00000051598	0.532779	-2.37885	1	0.99	1	0.01
CWC15	0.791637	-2.37469	0.917	0.941	1	-0.024
HDDC2	0.992622	-2.36919	0.917	0.91	1	0.007
PDAP1	0.433694	-2.36918	1	0.968	1	0.032
LASP1	0.413808	-2.36918	0.917	0.829	1	0.088
PNISR	0.362437	-2.36879	0.958	0.897	1	0.061
KIF2A	0.166198	-2.36456	0.792	0.829	1	-0.037
MMP2	0.279324	-2.36185	0.667	0.545	1	0.122
SEMA6B	0.411126	-2.36165	0.208	0.289	1	-0.081
MRPS33	0.407687	-2.35909	0.958	0.924	1	0.034
ANAPC16	0.268161	-2.35337	0.958	0.863	1	0.095
EMC6	0.912759	-2.34697	0.875	0.895	1	-0.02
ENSGALG00000011528	0.694375	-2.34544	0.292	0.377	1	-0.085
SLK	0.344124	-2.34034	0.833	0.78	1	0.053
ITM2A	0.833631	-2.339	0.833	0.851	1	-0.018
RAPSN	0.0149404	-2.33832	0.125	0.391	1	-0.266
NDUFV2	0.374423	-2.33417	1	0.963	1	0.037
C10orf2	0.647219	-2.33086	0.792	0.716	1	0.076
RBM22	0.265219	-2.33064	0.917	0.836	1	0.081
DNAJC7	0.855583	-2.32788	0.958	0.932	1	0.026
GMPPB	0.035988	-2.32722	0.542	0.78	1	-0.238
ENSGALG00000035453	0.501847	-2.32641	0.417	0.352	1	0.065
GET4	0.17279	-2.3254	0.708	0.687	1	0.021
SMDT1	0.0137461	-2.32168	1	0.941	1	0.059
SNRPD1	0.933314	-2.32142	1	1	1	0
ND4L	0.51161	-2.31914	0.542	0.614	1	-0.072
GARS	0.321543	-2.31856	0.75	0.797	1	-0.047
INSIG1	0.241128	-2.31594	0.167	0.301	1	-0.134
TUBB3	0.506456	-2.31448	0.542	0.455	1	0.087
CACNG4	0.00130288	-2.31098	0.042	0.35	1	-0.308
BRD2	0.306431	-2.30918	0.792	0.897	1	-0.105
PALS2	0.0732257	-2.30751	0.417	0.609	1	-0.192
NDUFC2	0.911589	-2.30674	1	0.993	1	0.007
ENSGALG00000040739	0.624317	-2.30571	0.917	0.863	1	0.054
RFC1	0.952802	-2.30432	0.583	0.614	1	-0.031
PARK7	0.818953	-2.30405	0.917	0.949	1	-0.032
CSE1L	0.413034	-2.29805	0.792	0.741	1	0.051
ATPAF1	0.179966	-2.29556	0.5	0.403	1	0.097
GNPTAB	0.14065	-2.29449	0.375	0.572	1	-0.197
RBM17	0.147596	-2.29239	1	0.914	1	0.086
ENSGALG00000023472	0.000801792	-2.28678	0	0.23	1	-0.23
POLR2B	0.472769	-2.28611	0.833	0.78	1	0.053
PNO1	0.142306	-2.28143	0.917	0.844	1	0.073
TMEM47	0.247809	-2.27869	0.375	0.362	1	0.013
MYLIP	0.069632	-2.27294	0.625	0.491	1	0.134
COMT	0.0831412	-2.26798	0.292	0.506	1	-0.214
RCN2	0.448208	-2.26565	0.958	0.912	1	0.046
CTCF	0.502302	-2.26488	0.917	0.868	1	0.049
DIDO1	0.794807	-2.2579	0.667	0.731	1	-0.064
ENSGALG00000052672	0.983299	-2.25579	0.75	0.756	1	-0.006
SRL	0.245291	-2.24988	0.042	0.142	1	-0.1
KRT24	0.229626	-2.24335	0.333	0.477	1	-0.144
RRP15	0.526741	-2.23749	0.667	0.763	1	-0.096
HSPB1	0.584603	-2.23287	0.208	0.276	1	-0.068
PPP1CC	0.0137146	-2.22128	0.75	0.677	1	0.073
DCTN6	0.369952	-2.21906	0.667	0.716	1	-0.049
IAH1	0.155506	-2.21738	0.875	0.834	1	0.041
SNAPIN	0.343741	-2.21485	0.958	0.873	1	0.085
ENSGALG00000008054	0.980355	-2.21461	0.958	0.956	1	0.002
FUBP3	0.174456	-2.21373	0.708	0.831	1	-0.123
GATD3A	0.0332704	-2.21263	0.833	0.763	1	0.07
MRPS11	0.885563	-2.21223	0.958	0.936	1	0.022
SPATS2L	0.391724	-2.21135	0.417	0.494	1	-0.077
ATP6V1D	0.0778341	-2.21124	0.708	0.724	1	-0.016
ENSGALG00000048034	0.231277	-2.20695	1	0.944	1	0.056
SMARCA2	0.127388	-2.20676	0.792	0.775	1	0.017
NOC3L	0.487906	-2.20444	0.75	0.653	1	0.097
PWP1	0.104377	-2.19544	0.625	0.711	1	-0.086
KARS	0.970372	-2.19492	0.917	0.924	1	-0.007
GSTM2	0.399231	-2.19135	0.542	0.606	1	-0.064
NDFIP1	0.390003	-2.18699	0.958	0.985	1	-0.027
MTSS2	0.0920383	-2.18569	0.083	0.254	1	-0.171
PIK3R1	0.0216124	-2.1779	0.125	0.369	1	-0.244
THOC2	0.862532	-2.17115	0.833	0.851	1	-0.018
SIX1	0.453467	-2.16383	1	0.961	1	0.039
EIF3H	0.626291	-2.1593	1	0.99	1	0.01
EIF6	0.600628	-2.1586	0.833	0.878	1	-0.045
OTUD6A	0.515179	-2.15417	0.917	0.839	1	0.078
CNOT11	0.221717	-2.1524	0.708	0.802	1	-0.094
NKAIN4	0.127632	-2.14321	0.208	0.357	1	-0.149
BNIP3L	0.133879	-2.13751	0.667	0.709	1	-0.042
ZRANB2	0.933006	-2.13581	0.917	0.902	1	0.015
BAZ2B	0.920161	-2.13147	0.75	0.775	1	-0.025
SNRPD3	0.711221	-2.12883	1	0.993	1	0.007
NUP85	0.28095	-2.12679	0.917	0.873	1	0.044
MAIP1	0.327969	-2.12523	1	0.951	1	0.049
DDX5	0.372949	-2.12373	1	0.993	1	0.007
PRKAR1A	0.409642	-2.12015	0.958	0.905	1	0.053
CDC40	0.448805	-2.11073	0.708	0.787	1	-0.079
PRR5	0.0489782	-2.1077	0.25	0.496	1	-0.246
CNOT1	0.0128856	-2.09828	0.25	0.531	1	-0.281
SEPT7	0.822157	-2.09823	1	0.988	1	0.012
MEF2A	0.283775	-2.0962	0.292	0.359	1	-0.067
GRPEL1	0.411956	-2.09173	0.917	0.834	1	0.083
HNRNPR	0.85556	-2.09067	1	0.988	1	0.012
OLA1	0.00844567	-2.09033	0.958	0.958	1	0
MYO1B	0.0203352	-2.08909	0.667	0.408	1	0.259
TUBB	0.416846	-2.08792	0.917	0.834	1	0.083
IP6K2	0.295725	-2.0876	0.667	0.65	1	0.017
COX19	0.0227396	-2.08696	0.458	0.65	1	-0.192
UQCRB	0.704967	-2.0846	1	0.978	1	0.022
USH1C	0.215481	-2.08315	0.75	0.575	1	0.175
YTHDC1	0.127164	-2.07599	0.958	0.822	1	0.136
NSG1	0.390554	-2.07494	0.833	0.711	1	0.122
SEC14L1	0.0787091	-2.0747	0.417	0.611	1	-0.194
YWHAZ	0.581123	-2.07253	0.958	0.985	1	-0.027
ENSGALG00000046740	0.566195	-2.07058	1	0.978	1	0.022
MKRN4P	0.993122	-2.06577	0.625	0.623	1	0.002
AP2M1	0.0185609	-2.06418	0.917	0.78	1	0.137
TSHZ3	0.351408	-2.04959	0.167	0.127	1	0.04
IDH3A	0.83364	-2.04952	0.583	0.572	1	0.011
PDHB	0.705631	-2.04903	0.708	0.775	1	-0.067
GOLIM4	0.71232	-2.04589	0.917	0.873	1	0.044
CTPS1	0.99312	-2.04396	0.792	0.792	1	0
MATR3	0.659101	-2.04218	1	0.98	1	0.02
ENSGALG00000048698	0.28775	-2.03997	0.542	0.665	1	-0.123
NOL10	0.130913	-2.03413	0.583	0.736	1	-0.153
ANGPTL1	0.407424	-2.02613	0.083	0.149	1	-0.066
MRPL24	0.189621	-2.0232	1	0.954	1	0.046
SPCS3	0.635936	-2.02215	1	0.973	1	0.027
PIM1	0.741491	-2.02164	0.333	0.274	1	0.059
MRPL43	0.874207	-2.01843	0.958	0.971	1	-0.013
RPN2	0.331313	-2.01497	0.75	0.861	1	-0.111
MRPS36	0.417605	-2.01442	0.792	0.782	1	0.01
HAUS1	0.561392	-2.01427	0.458	0.521	1	-0.063
FANCL	0.0853578	-2.01164	0.667	0.641	1	0.026
ZFAND6	0.905314	-2.01032	0.708	0.685	1	0.023
CPLANE2	0.0929052	-2.00864	0.667	0.836	1	-0.169
AURKAIP1	0.291891	-2.00854	0.958	0.907	1	0.051
PTP4A2	0.905567	-2.0072	0.917	0.9	1	0.017
PMPCB	0.0599005	-2.00703	0.833	0.697	1	0.136
KIF5B	0.420474	-2.00575	0.917	0.866	1	0.051
ORC4	0.244428	-2.00548	0.583	0.636	1	-0.053
RAB10	0.197678	-2.00502	0.917	0.829	1	0.088
RNASEH2A	0.750556	-2.00202	0.875	0.829	1	0.046
DNAJC19	0.724865	-2.00121	0.958	0.917	1	0.041
USP1	0.754708	-2.00008	0.667	0.736	1	-0.069
RPA3	0.967211	-1.99989	0.792	0.79	1	0.002
KHDRBS1	0.240802	-1.99696	1	0.958	1	0.042
MRPS24	0.514317	-1.99362	0.917	0.902	1	0.015
TCF3	0.983484	-1.97763	0.917	0.907	1	0.01
FKBP4	0.36212	-1.96789	1	0.98	1	0.02
DYNLT1	0.809103	-1.9667	0.958	0.958	1	0
GNAI3	0.93959	-1.96117	0.875	0.856	1	0.019
GNAI2	0.323393	-1.95267	1	0.944	1	0.056
THBS1	0.882081	-1.95243	0.292	0.259	1	0.033
ISCU	0.133176	-1.94769	0.417	0.572	1	-0.155
BID	0.550801	-1.93632	0.917	0.958	1	-0.041
FSTL4	0.672758	-1.93618	0.125	0.152	1	-0.027
PCNT	0.734697	-1.93583	0.667	0.741	1	-0.074
DHFR	0.98843	-1.92427	0.75	0.738	1	0.012
MBP	0.15291	-1.91976	0.167	0.061	1	0.106
CKAP2	0.578018	-1.9158	0.667	0.751	1	-0.084
PYCR1	0.615669	-1.91499	0.542	0.628	1	-0.086
JAG2	0.797241	-1.91286	0.125	0.117	1	0.008
PRPF8	0.163379	-1.91202	0.917	0.844	1	0.073
POLR2I	0.0549234	-1.91149	1	0.912	1	0.088
ENSGALG00000034725	0.627426	-1.90964	0.917	0.851	1	0.066
FBXO5	0.838515	-1.90864	0.292	0.269	1	0.023
NOL7	0.992022	-1.90804	0.875	0.875	1	0
UTP6	0.56344	-1.90789	0.833	0.746	1	0.087
STOML2	0.960467	-1.90762	0.917	0.914	1	0.003
ENSGALG00000029199	0.226743	-1.9045	0.833	0.78	1	0.053
COPS9	0.619299	-1.90111	0.917	0.851	1	0.066
SNRPA1	0.514605	-1.89658	0.792	0.834	1	-0.042
TRAM1L1	0.699633	-1.89258	0.958	0.954	1	0.004
CKS1B	0.421718	-1.89069	0.583	0.572	1	0.011
SELENOT	0.882616	-1.88976	0.667	0.714	1	-0.047
CCT2	0.764224	-1.88881	1	0.995	1	0.005
TTYH3	0.650158	-1.8853	0.75	0.792	1	-0.042
VPS26B	0.233187	-1.88509	0.75	0.775	1	-0.025
ENSGALG00000033879	0.659974	-1.88356	0.625	0.67	1	-0.045
ACOT13	0.33462	-1.88344	0.667	0.775	1	-0.108
RRBP1	0.212978	-1.88307	0.292	0.469	1	-0.177
FMC1	0.771423	-1.87326	0.917	0.89	1	0.027
ENSGALG00000052907	0.287642	-1.87191	0.042	0.137	1	-0.095
EIF2B3	0.132182	-1.87069	0.583	0.682	1	-0.099
NOL8	0.635012	-1.86669	0.5	0.572	1	-0.072
RDX	0.414987	-1.86632	0.958	0.985	1	-0.027
TTF1	0.645169	-1.86392	0.583	0.597	1	-0.014
ENSGALG00000021692	0.829911	-1.86352	1	0.99	1	0.01
PHIP	0.464503	-1.86065	0.625	0.702	1	-0.077
UNG	0.846963	-1.85896	0.542	0.487	1	0.055
GALNT2	0.449844	-1.85638	0.333	0.435	1	-0.102
ENSGALG00000050127	0.849734	-1.85578	0.792	0.831	1	-0.039
ENSGALG00000009044	0.594594	-1.85348	0.542	0.614	1	-0.072
STAU2	0.649358	-1.85094	0.708	0.79	1	-0.082
WBP4	0.23945	-1.84593	0.667	0.645	1	0.022
AP1S2	0.764508	-1.84546	0.833	0.866	1	-0.033
CYRIB	0.73462	-1.84477	0.792	0.753	1	0.039
MRPL40	0.573405	-1.84369	0.875	0.836	1	0.039
CCDC6	0.969725	-1.84298	0.792	0.792	1	0
LAMP1	0.228206	-1.84278	0.75	0.763	1	-0.013
ENSGALG00000019284	0.595946	-1.84181	0.458	0.516	1	-0.058
CSRP1	0.116038	-1.84137	0.083	0.24	1	-0.157
UBTF	0.52716	-1.83888	0.917	0.851	1	0.066
UPF3B	0.66109	-1.83255	0.875	0.929	1	-0.054
TERF1	0.90626	-1.82999	0.458	0.501	1	-0.043
EHMT1	0.285961	-1.82933	0.958	0.858	1	0.1
LAMTOR5	0.120472	-1.82923	0.708	0.778	1	-0.07
SYF2	0.341184	-1.82453	0.917	0.817	1	0.1
PTPN11	0.572554	-1.82278	0.833	0.795	1	0.038
ABCF2	0.705882	-1.82134	0.708	0.743	1	-0.035
CCDC141	0.752059	-1.8199	0.458	0.499	1	-0.041
TRIM71	0.863568	-1.8126	0.625	0.626	1	-0.001
LMO7	0.0490638	-1.80813	0.583	0.345	1	0.238
NUDT1	0.55014	-1.8061	0.75	0.802	1	-0.052
DTYMK	0.262928	-1.80507	0.792	0.79	1	0.002
XPA	0.29539	-1.80064	0.917	0.873	1	0.044
ZCRB1	0.787372	-1.79609	0.75	0.76	1	-0.01
PRDM2	0.0661419	-1.79352	0.458	0.526	1	-0.068
CXXC5	0.264733	-1.79043	0.917	0.814	1	0.103
TCP1	0.752543	-1.78802	1	0.998	1	0.002
GINS1	0.421494	-1.78635	0.625	0.489	1	0.136
APP	0.298048	-1.78615	0.875	0.768	1	0.107
TIMM17B	0.267661	-1.78451	1	0.934	1	0.066
REXO1	0.869578	-1.78082	0.708	0.711	1	-0.003
ENSGALG00000031604	0.465479	-1.7807	0.792	0.748	1	0.044
HTD2	0.617584	-1.77672	0.875	0.829	1	0.046
ENSGALG00000012410	0.127892	-1.77608	0.5	0.631	1	-0.131
SMC5	0.130517	-1.76662	0.833	0.667	1	0.166
NUS1	0.111723	-1.76216	0.917	0.79	1	0.127
CLMP	0.546053	-1.75684	0.5	0.582	1	-0.082
TAF3	0.758716	-1.7537	0.792	0.839	1	-0.047
CNPY3	0.144902	-1.75207	0.667	0.78	1	-0.113
EIF4G3	0.667071	-1.75189	0.792	0.746	1	0.046
MOSPD2	0.873981	-1.74867	0.25	0.244	1	0.006
ENSGALG00000039995	0.272427	-1.74775	0.833	0.778	1	0.055
ACTR1A	0.441399	-1.74519	0.75	0.726	1	0.024
BCLAF1	0.955038	-1.7424	0.875	0.89	1	-0.015
TIA1	0.447154	-1.74226	0.958	0.897	1	0.061
ENSGALG00000016760	0.88142	-1.73832	0.917	0.905	1	0.012
PCBP4	0.172561	-1.73663	0.708	0.748	1	-0.04
BCCIP	0.989245	-1.73626	0.792	0.785	1	0.007
SEH1L	0.695085	-1.73593	0.833	0.848	1	-0.015
ORC6	0.0136708	-1.7296	0.833	0.643	1	0.19
CUTC	0.659033	-1.72803	0.417	0.34	1	0.077
PTGR1	0.387655	-1.72676	0.75	0.648	1	0.102
YPEL5	0.447222	-1.72466	0.333	0.465	1	-0.132
TTC27	0.91202	-1.72202	0.583	0.579	1	0.004
GSTO2	0.0355194	-1.72093	0.417	0.672	1	-0.255
KLF6	0.223601	-1.72035	0.333	0.215	1	0.118
GXYLT1	0.538608	-1.71578	0.667	0.56	1	0.107
RAB1B	0.705653	-1.71497	1	0.978	1	0.022
GRN	0.218093	-1.71309	0.958	0.888	1	0.07
PHF20L1	0.224554	-1.70813	0.708	0.751	1	-0.043
ENSGALG00000048343	0.14537	-1.70709	0.167	0.342	1	-0.175
UBE2H	0.767924	-1.69652	0.875	0.819	1	0.056
BBIP1	0.351472	-1.69617	0.625	0.736	1	-0.111
FAM174A	0.755182	-1.69523	0.708	0.748	1	-0.04
TUBB4B	0.413951	-1.6952	0.875	0.802	1	0.073
HINT2	0.876838	-1.69101	1	0.99	1	0.01
SPRY2	0.657545	-1.6836	0.208	0.286	1	-0.078
COX6C	0.712618	-1.68	1	0.995	1	0.005
ENSGALG00000052354	0.0954839	-1.67858	0.875	0.914	1	-0.039
ENSGALG00000034354	0.101574	-1.67555	0.958	0.839	1	0.119
SKP2	0.212435	-1.67406	0.458	0.638	1	-0.18
YTHDF2	0.274003	-1.67014	0.792	0.768	1	0.024
HSPA4	0.50945	-1.66995	0.792	0.844	1	-0.052
RRP9	0.699295	-1.6695	0.583	0.641	1	-0.058
MTPN	0.461922	-1.66337	0.708	0.797	1	-0.089
SIVA1	0.790545	-1.66104	0.917	0.883	1	0.034
ENSGALG00000003644	0.0365818	-1.66008	0	0.103	1	-0.103
ARPP21	0.471217	-1.65922	0.25	0.355	1	-0.105
VBP1	0.0689296	-1.65888	0.958	0.807	1	0.151
UBE2T	0.10807	-1.65775	0.458	0.626	1	-0.168
NREP	0.84387	-1.65681	0.708	0.707	1	0.001
ENSGALG00000054746	0.289626	-1.65542	0.125	0.227	1	-0.102
FGD3	0.215181	-1.65167	0.583	0.648	1	-0.065
WSB1	0.334508	-1.65036	0.458	0.531	1	-0.073
SNAI1	0.890282	-1.64797	0.708	0.663	1	0.045
CenpA	0.935099	-1.64742	0.667	0.665	1	0.002
WDR76	0.985908	-1.64648	0.708	0.694	1	0.014
C7orf73	0.675847	-1.64445	0.958	0.976	1	-0.018
SSBP4	0.465809	-1.64333	0.708	0.675	1	0.033
DPCD	0.649876	-1.6425	0.917	0.858	1	0.059
FOXO1	0.221656	-1.64181	0.083	0.208	1	-0.125
PEBP1	0.81915	-1.63922	1	0.99	1	0.01
HSBP1	0.487049	-1.63883	0.958	0.983	1	-0.025
MRPL16	0.329022	-1.63659	0.917	0.848	1	0.069
PIN4	0.371619	-1.63492	1	0.949	1	0.051
TEAD4	0.402378	-1.634	0.5	0.587	1	-0.087
PCF11	0.182467	-1.63295	0.417	0.406	1	0.011
IFI27L2	0.889334	-1.63085	0.167	0.147	1	0.02
VGLL2	0.0238848	-1.63011	0	0.117	1	-0.117
ACBD6	0.376756	-1.62879	0.75	0.792	1	-0.042
PIN1	0.207782	-1.62315	0.792	0.746	1	0.046
ARPP19	0.904928	-1.62129	0.958	0.963	1	-0.005
COMMD1	0.75491	-1.61755	0.958	0.919	1	0.039
ENSGALG00000016251	0.461075	-1.61562	0.167	0.093	1	0.074
ENSGALG00000033647	0.379199	-1.60716	0.458	0.584	1	-0.126
MAP4K4	0.350278	-1.60387	0.667	0.604	1	0.063
ACAP2	0.173096	-1.60132	0.875	0.736	1	0.139
GHITM	0.675627	-1.59904	0.958	0.922	1	0.036
PARN	0.547769	-1.59577	0.667	0.575	1	0.092
NKIRAS2	0.162529	-1.59517	0.542	0.599	1	-0.057
MRPS31	0.670665	-1.59025	0.958	0.946	1	0.012
UBE2B	0.931198	-1.59006	0.75	0.746	1	0.004
ALOX5AP	0.293543	-1.58983	0.125	0.203	1	-0.078
SMIM3	0.953447	-1.58777	0.5	0.531	1	-0.031
RSL24D1	0.40641	-1.5872	0.917	0.917	1	0
COX20	0.123085	-1.58624	0.75	0.609	1	0.141
FABP5	0.146872	-1.58133	0.208	0.088	1	0.12
ZBTB41	0.505791	-1.58027	0.333	0.269	1	0.064
ANXA6	0.84546	-1.57818	0.625	0.663	1	-0.038
RIDA	0.872045	-1.57483	0.792	0.834	1	-0.042
TMF1	0.992839	-1.57414	0.542	0.55	1	-0.008
ENSGALG00000015805	0.290805	-1.56739	0.75	0.702	1	0.048
ENSGALG00000035749	0.412705	-1.56621	0.625	0.582	1	0.043
MRPL58	0.399865	-1.56341	0.708	0.8	1	-0.092
HOXA13	1.7404e-06	-1.5629	0.625	0.152	0.013267	0.473
SPTBN1	0.713004	-1.5625	0.917	0.897	1	0.02
UBE2G1	0.839541	-1.56107	0.917	0.883	1	0.034
AZIN1	0.188242	-1.55912	0.583	0.758	1	-0.175
DDTL	0.319002	-1.55857	0.625	0.628	1	-0.003
NDUFA2	0.702687	-1.55803	0.917	0.949	1	-0.032
MIB1	0.1712	-1.5534	0.292	0.435	1	-0.143
NTMT1	0.585643	-1.55187	0.792	0.844	1	-0.052
AP3S2	0.544928	-1.5508	0.792	0.812	1	-0.02
LAP3	0.878064	-1.55004	0.917	0.905	1	0.012
FBLN1	0.17813	-1.54885	0.125	0.274	1	-0.149
OSBPL8	0.995849	-1.54856	0.583	0.592	1	-0.009
GLRX2	0.316405	-1.54758	0.542	0.65	1	-0.108
GSR	0.748712	-1.5474	0.875	0.873	1	0.002
DCPS	0.846181	-1.54469	0.833	0.839	1	-0.006
SRSF4	0.149629	-1.54233	0.458	0.604	1	-0.146
MOB4	0.880949	-1.53878	0.708	0.66	1	0.048
CAPN11	0.218985	-1.5335	0.333	0.205	1	0.128
NDC80	0.12228	-1.53148	0.25	0.447	1	-0.197
GPATCH1	0.403305	-1.53117	0.333	0.472	1	-0.139
ENSGALG00000006873	0.560671	-1.53082	0.667	0.724	1	-0.057
ARHGAP29	0.653013	-1.52617	0.458	0.518	1	-0.06
MVD	0.184373	-1.52301	0.625	0.65	1	-0.025
TIMM44	0.457866	-1.52261	0.875	0.939	1	-0.064
TTYH2	0.461081	-1.5223	0.458	0.543	1	-0.085
SRRD	0.494072	-1.51899	0.75	0.653	1	0.097
STX7	0.436663	-1.5166	0.333	0.44	1	-0.107
TRIP12	0.0298639	-1.51569	0.625	0.531	1	0.094
TSN	0.864847	-1.51286	0.875	0.905	1	-0.03
SF3B1	0.195813	-1.51169	0.833	0.756	1	0.077
TCIM	0.125236	-1.50626	0.208	0.081	1	0.127
AMOT	0.78608	-1.50279	0.292	0.284	1	0.008
IK	0.880601	-1.5005	0.792	0.817	1	-0.025
MTAP	0.428174	-1.49951	0.542	0.533	1	0.009
RAP1B	0.375392	-1.49942	0.875	0.782	1	0.093
TJP1	0.62501	-1.49819	0.625	0.577	1	0.048
UGDH	0.414915	-1.49618	0.833	0.848	1	-0.015
SH3BGRL3	0.723032	-1.49427	0.875	0.829	1	0.046
EYA2	0.0450101	-1.49197	0.333	0.592	1	-0.259
ANGPT2	0.582458	-1.49088	0.208	0.298	1	-0.09
RSPO2	0.882342	-1.48803	0.125	0.093	1	0.032
ISCA2	0.139612	-1.4851	0.792	0.672	1	0.12
TMEM263	0.947265	-1.48359	0.708	0.738	1	-0.03
GLIPR1L	0.00503789	-1.47498	0.042	0.301	1	-0.259
UTP18	0.727466	-1.47358	0.625	0.692	1	-0.067
NCBP1	0.0204993	-1.47025	0.208	0.455	1	-0.247
CENPN	0.937569	-1.46999	0.208	0.24	1	-0.032
SNRNP27	0.762527	-1.4697	0.958	0.936	1	0.022
HMCES	0.8447	-1.4661	0.792	0.802	1	-0.01
PLXNB2	0.289591	-1.46576	0.583	0.518	1	0.065
ENSGALG00000007683	0.315021	-1.46574	0.583	0.496	1	0.087
CHST6	0.744591	-1.46224	0.542	0.553	1	-0.011
CMTM8	0.533376	-1.46219	0.625	0.562	1	0.063
BTF3L4	0.85573	-1.45916	0.958	0.978	1	-0.02
GOLGB1	0.36094	-1.45915	0.667	0.543	1	0.124
CEP55	0.34866	-1.4586	0.083	0.171	1	-0.088
PDCD11	0.509768	-1.45847	0.458	0.469	1	-0.011
MLEC	0.612389	-1.45748	0.542	0.604	1	-0.062
NUP37	0.296394	-1.45733	0.833	0.76	1	0.073
TAF5	0.418559	-1.4509	0.625	0.57	1	0.055
CTBPL	0.219474	-1.44943	1	0.932	1	0.068
PRKAR1B	0.436188	-1.44865	0.5	0.538	1	-0.038
ENSGALG00000049780	0.0241119	-1.44797	0.75	0.655	1	0.095
ENSGALG00000041422	0.0511633	-1.44731	0.958	0.782	1	0.176
ERLIN2	0.84386	-1.446	0.917	0.927	1	-0.01
CCDC12	0.87361	-1.4456	0.708	0.741	1	-0.033
ZC3H18	0.687315	-1.44546	0.708	0.719	1	-0.011
MRPL35	0.410744	-1.44334	0.958	0.963	1	-0.005
ACTR3	0.196417	-1.44076	1	0.922	1	0.078
MSX2	0.192834	-1.44067	0.125	0.037	1	0.088
DDX42	0.438824	-1.44021	0.625	0.738	1	-0.113
MRE11	0.764134	-1.43721	0.708	0.699	1	0.009
MICOS13	0.606054	-1.43055	1	0.971	1	0.029
NDUFAB1	0.335662	-1.43049	0.958	0.985	1	-0.027
FKBP9	0.577196	-1.42849	0.667	0.594	1	0.073
AARS	0.14412	-1.4274	0.625	0.773	1	-0.148
CD164	0.389311	-1.42701	0.583	0.548	1	0.035
ARL4A	0.743316	-1.42692	0.417	0.435	1	-0.018
DECR2	0.660898	-1.42519	0.375	0.408	1	-0.033
C5orf24	0.545026	-1.42224	0.542	0.653	1	-0.111
RIF1	0.802042	-1.42221	0.458	0.506	1	-0.048
TENM3	0.806247	-1.42103	0.542	0.487	1	0.055
PSMG4	0.796708	-1.42019	0.958	0.924	1	0.034
PAPOLB	0.276286	-1.41999	0.917	0.795	1	0.122
RPRD1B	0.871373	-1.41378	0.792	0.746	1	0.046
RBX1	0.657082	-1.41244	1	0.978	1	0.022
ZNF830	0.760619	-1.41002	0.583	0.658	1	-0.075
KIF26A	0.153439	-1.40903	0.417	0.237	1	0.18
BCLAF3	0.0179429	-1.40768	0.125	0.374	1	-0.249
SUCLG1	0.238817	-1.40711	0.958	0.848	1	0.11
CRMP1	0.38659	-1.40699	0.792	0.675	1	0.117
ENSGALG00000038416	0.22127	-1.40397	0.167	0.301	1	-0.134
ENSGALG00000012836	0.55113	-1.40395	0.208	0.257	1	-0.049
LLPH	0.996772	-1.40253	0.917	0.912	1	0.005
NDUFAF8	0.173803	-1.40248	0.75	0.736	1	0.014
ENSGALG00000049293	0.0587934	-1.40024	0.25	0.445	1	-0.195
MLX	0.390731	-1.39799	0.792	0.665	1	0.127
MORF4L2	0.156971	-1.39691	0.958	0.856	1	0.102
UTP4	0.185416	-1.39438	0.417	0.474	1	-0.057
SVBP	0.347368	-1.39137	1	0.985	1	0.015
HAUS6	0.803147	-1.3902	0.667	0.67	1	-0.003
MRPS22	0.677468	-1.38762	0.75	0.711	1	0.039
ACOT7	0.36489	-1.38749	0.792	0.672	1	0.12
PDHA2	0.971672	-1.38618	0.75	0.731	1	0.019
SMAD1	0.372881	-1.38122	0.625	0.636	1	-0.011
LSP1P1	0.543275	-1.38049	0.75	0.645	1	0.105
ENSGALG00000004725	0.328841	-1.37658	0.917	0.804	1	0.113
PHF3	0.894064	-1.37477	0.708	0.716	1	-0.008
EBF3	0.0541659	-1.37212	0.042	0.213	1	-0.171
RSRP1	0.25797	-1.37102	0.625	0.565	1	0.06
ZNF423	0.178487	-1.36943	0.833	0.66	1	0.173
SDHA	0.556746	-1.36819	0.667	0.68	1	-0.013
UTS2R	0.249877	-1.36761	0.083	0.198	1	-0.115
FTSJ3	0.51932	-1.36607	0.875	0.8	1	0.075
WAS	0.0608315	-1.364	0.792	0.609	1	0.183
OAT	0.423053	-1.36289	0.542	0.611	1	-0.069
GNL2	0.122342	-1.3607	0.583	0.773	1	-0.19
APOO	0.901052	-1.35942	0.708	0.751	1	-0.043
ENSGALG00000048310	0.43053	-1.3586	0.042	0.112	1	-0.07
CFAP20	0.63169	-1.35438	0.917	0.91	1	0.007
MYEF2	0.341333	-1.35349	0.792	0.665	1	0.127
PBRM1	0.799729	-1.35282	0.833	0.88	1	-0.047
MCM4	0.208417	-1.35261	0.542	0.45	1	0.092
KIF2C	0.515088	-1.35259	0.417	0.399	1	0.018
PFDN1	0.0352798	-1.35181	1	0.905	1	0.095
PFN2	0.178176	-1.35126	1	0.951	1	0.049
ANKRD17	0.279844	-1.34824	0.417	0.577	1	-0.16
SETBP1	0.613771	-1.34807	0.208	0.289	1	-0.081
COQ5	0.0643706	-1.34778	0.5	0.538	1	-0.038
CIB4	0.619402	-1.34366	0.583	0.616	1	-0.033
MRPL32	0.614114	-1.3415	0.833	0.853	1	-0.02
3	0.867937	-1.34116	0.208	0.249	1	-0.041
BCAP31	0.565006	-1.33773	0.708	0.792	1	-0.084
TCEB1	0.77043	-1.33657	0.792	0.76	1	0.032
ENSGALG00000034288	0.354901	-1.33633	0.792	0.702	1	0.09
BUD13	0.606165	-1.33558	0.417	0.489	1	-0.072
R3HDM1	0.317243	-1.33174	0.458	0.582	1	-0.124
MSL3	0.666831	-1.3311	0.5	0.553	1	-0.053
ARID5B	0.925279	-1.32961	0.75	0.716	1	0.034
TRA2A	0.899198	-1.32938	0.75	0.731	1	0.019
RRP7A	0.506909	-1.32913	0.833	0.817	1	0.016
MRPL51	0.292781	-1.32616	0.958	0.956	1	0.002
TYW3	0.728104	-1.32553	0.5	0.575	1	-0.075
UBN1	0.234891	-1.32447	0.5	0.592	1	-0.092
ENSGALG00000050742	0.650315	-1.32109	0.75	0.667	1	0.083
DIS3	0.187082	-1.32079	0.75	0.648	1	0.102
KMT2C	0.669909	-1.32066	0.5	0.54	1	-0.04
GMNN	0.347314	-1.32036	0.708	0.56	1	0.148
METAP2	0.775395	-1.31957	0.958	0.922	1	0.036
FEZ2	0.975255	-1.31901	0.708	0.709	1	-0.001
SRPK2	0.183708	-1.31804	0.625	0.623	1	0.002
TRPC4AP	0.49207	-1.3125	0.875	0.797	1	0.078
KIAA1524	0.0255044	-1.31154	0.083	0.303	1	-0.22
ANLN	0.328016	-1.31101	0.208	0.347	1	-0.139
MTA3	0.166226	-1.30948	0.542	0.57	1	-0.028
DNM1L	0.768529	-1.30772	0.583	0.648	1	-0.065
RPIA	0.586332	-1.30677	0.583	0.677	1	-0.094
TRAPPC2L	0.322827	-1.30675	0.542	0.645	1	-0.103
TSC22D1	0.648919	-1.30652	0.833	0.758	1	0.075
ALPK3	0.419252	-1.30643	0.333	0.386	1	-0.053
ENSGALG00000052652	0.0693078	-1.30642	0.792	0.663	1	0.129
PPP1R2	0.0820874	-1.3046	1	0.912	1	0.088
CEBPZ	0.388077	-1.30436	0.833	0.807	1	0.026
ELK3	0.599887	-1.30381	0.583	0.511	1	0.072
COA6	0.17115	-1.30245	0.875	0.78	1	0.095
HIST1H101	0.877222	-1.30079	0.375	0.374	1	0.001
UBR7	0.280983	-1.29969	1	0.946	1	0.054
GMPS	0.0149217	-1.2993	0.792	0.628	1	0.164
MTA1	0.762783	-1.29804	0.625	0.687	1	-0.062
TWISTNB	0.997276	-1.29571	0.833	0.836	1	-0.003
GTF2H5	0.370912	-1.29312	0.917	0.858	1	0.059
ENSGALG00000010335	0.189911	-1.29174	0.083	0.218	1	-0.135
UHRF2	0.774903	-1.29093	0.583	0.599	1	-0.016
ECI2	0.181996	-1.2902	0.458	0.606	1	-0.148
EFL1	0.0626446	-1.28954	0.667	0.579	1	0.088
RSL1D1	0.990315	-1.28822	0.958	0.954	1	0.004
RPP38	0.00337985	-1.28592	0.042	0.32	1	-0.278
CCT8	0.803495	-1.28391	1	0.988	1	0.012
INO80	0.172805	-1.28263	0.333	0.479	1	-0.146
WSB2	0.303549	-1.28149	0.667	0.628	1	0.039
ERLEC1	0.541511	-1.28093	0.5	0.421	1	0.079
HADHB	0.474605	-1.2783	0.583	0.667	1	-0.084
DDX46	0.709383	-1.27775	1	0.978	1	0.022
RHOA	0.307548	-1.27527	1	1	1	0
ENSGALG00000034737	0.906085	-1.27524	0.417	0.399	1	0.018
FAM177A1	0.684593	-1.27263	0.458	0.469	1	-0.011
E2F1	0.98813	-1.2725	0.333	0.33	1	0.003
MRPL33	0.462444	-1.27243	0.958	0.941	1	0.017
NAXE	0.821496	-1.27076	0.625	0.667	1	-0.042
MYCL	0.174443	-1.27058	0.375	0.469	1	-0.094
SRP14	0.705356	-1.26611	0.917	0.927	1	-0.01
TRIAP1	0.093734	-1.26579	0.875	0.724	1	0.151
KIF1BP	0.411734	-1.26491	0.542	0.526	1	0.016
FAM60A	0.904172	-1.26314	0.792	0.78	1	0.012
MRPL37	0.304565	-1.26192	0.917	0.819	1	0.098
NIPSNAP2	0.159648	-1.2586	1	0.927	1	0.073
NAPG	0.186621	-1.25153	0.333	0.506	1	-0.173
CFD	0.012233	-1.25103	0.417	0.169	1	0.248
SEPTIN9	0.152896	-1.25054	0.667	0.829	1	-0.162
ARHGEF12	0.304601	-1.25018	0.333	0.413	1	-0.08
TTC1	0.704257	-1.24995	0.833	0.804	1	0.029
GATAD1	0.733865	-1.24619	0.667	0.643	1	0.024
PAFAH1B1	0.723323	-1.24538	0.875	0.814	1	0.061
NEK2	0.430316	-1.24524	0.083	0.149	1	-0.066
MAP1LC3A	0.394114	-1.2448	0.25	0.381	1	-0.131
RABIF	0.781441	-1.2443	0.875	0.822	1	0.053
ADAM10	0.78305	-1.24375	0.75	0.685	1	0.065
EIF2B1	0.937468	-1.24259	0.792	0.78	1	0.012
KLHL36	0.102805	-1.24188	0.25	0.416	1	-0.166
NMD3	0.646163	-1.24025	0.5	0.516	1	-0.016
ENSGALG00000049431	0.0768805	-1.2398	0.583	0.795	1	-0.212
MIA3	0.521264	-1.23843	0.708	0.626	1	0.082
NANS	0.202389	-1.23784	0.292	0.472	1	-0.18
FNBP1L	0.0452136	-1.23765	1	0.863	1	0.137
TRMT6	0.31836	-1.23751	0.5	0.645	1	-0.145
CHCHD4	0.646351	-1.23465	0.542	0.633	1	-0.091
CELF2	0.071247	-1.2322	0.833	0.641	1	0.192
HIBCH	0.706656	-1.23163	0.833	0.773	1	0.06
EXOSC3	0.416368	-1.23048	0.5	0.609	1	-0.109
BUB1B	0.0687246	-1.23017	0.292	0.523	1	-0.231
COX16	0.135904	-1.22977	0.333	0.477	1	-0.144
NDUFS2	0.277522	-1.22797	0.917	0.834	1	0.083
MAP7D3	0.536768	-1.22784	0.875	0.792	1	0.083
MRTO4	0.91481	-1.22632	0.958	0.971	1	-0.013
AIMP2	0.995051	-1.22258	0.875	0.868	1	0.007
NPB	0.950418	-1.22257	0.5	0.533	1	-0.033
EXOSC9	0.775862	-1.22196	0.708	0.704	1	0.004
ENOX2	0.170907	-1.22126	0.292	0.484	1	-0.192
ITGA9	0.212743	-1.22011	0.042	0.152	1	-0.11
CDC73	0.659234	-1.21949	0.458	0.548	1	-0.09
ENSGALG00000012694	0.578107	-1.21798	0.833	0.902	1	-0.069
ARVCF	0.964131	-1.21513	0.417	0.435	1	-0.018
CPNE1	0.463902	-1.21443	0.417	0.523	1	-0.106
SLX4IP	0.604441	-1.21051	0.208	0.215	1	-0.007
UBE2G2	0.921689	-1.20983	0.792	0.819	1	-0.027
SLU7	0.187213	-1.20629	0.292	0.479	1	-0.187
HTRA2	0.63829	-1.20426	0.833	0.785	1	0.048
ENSGALG00000003325	0.441008	-1.19757	0.292	0.215	1	0.077
RNF122	0.105007	-1.19734	0.667	0.467	1	0.2
HSPA4L	0.0887772	-1.19267	0.833	0.675	1	0.158
CBY1	0.88333	-1.19086	0.75	0.707	1	0.043
CNOT6	0.712021	-1.19069	0.417	0.501	1	-0.084
MCRIP1	0.424977	-1.18558	0.708	0.626	1	0.082
UBE2S	0.444473	-1.18551	0.375	0.447	1	-0.072
MAD1L1	0.462913	-1.1825	0.458	0.443	1	0.015
SSR1	0.797904	-1.17995	0.958	0.963	1	-0.005
ZBTB18	0.00608209	-1.17826	0	0.164	1	-0.164
NCAPH	0.561833	-1.17794	0.375	0.377	1	-0.002
ENSGALG00000048899	0.950242	-1.17398	0.792	0.785	1	0.007
CRIP1	0.68778	-1.17207	0.167	0.174	1	-0.007
EIF4H	0.440425	-1.17091	1	0.963	1	0.037
PFDN4	0.351258	-1.16843	1	0.978	1	0.022
HSDL2	0.713311	-1.16666	0.667	0.663	1	0.004
TTC32	0.963338	-1.16634	0.417	0.438	1	-0.021
C22orf39	0.963998	-1.16596	0.875	0.856	1	0.019
HOOK3	0.43588	-1.16488	0.5	0.589	1	-0.089
TP53RK	0.928157	-1.16249	0.833	0.853	1	-0.02
TCF12	0.00151129	-1.16247	1	0.993	1	0.007
ABHD17A	0.239319	-1.16198	0.583	0.746	1	-0.163
PPP2R2D	0.975549	-1.16182	0.542	0.55	1	-0.008
PRMT3	0.0143355	-1.1601	0.208	0.504	1	-0.296
NDUFB5	0.36883	-1.15911	0.958	0.985	1	-0.027
MRPS9	0.982754	-1.15706	0.792	0.797	1	-0.005
ELMOD2	0.0240969	-1.15645	0.208	0.472	1	-0.264
SLC19A1	0.647008	-1.15628	0.625	0.65	1	-0.025
IGF1R	0.335941	-1.15525	0.667	0.787	1	-0.12
NFU1	0.688739	-1.15406	0.875	0.824	1	0.051
DOHH	0.846307	-1.15273	0.792	0.822	1	-0.03
AHCTF1	0.858692	-1.15195	0.583	0.526	1	0.057
IFNGR1	0.38613	-1.15065	0.5	0.54	1	-0.04
SMIM19	0.224362	-1.14794	0.833	0.741	1	0.092
SCFD1	0.794195	-1.14532	0.625	0.685	1	-0.06
FAF2	0.185222	-1.14478	0.458	0.555	1	-0.097
DAG1	0.295991	-1.14387	0.417	0.577	1	-0.16
ZNF277	0.156227	-1.14267	0.25	0.438	1	-0.188
RNF20	0.498304	-1.14193	0.625	0.719	1	-0.094
SYAP1	0.493312	-1.14068	0.583	0.623	1	-0.04
ENSGALG00000048771	0.392658	-1.14025	0.375	0.445	1	-0.07
MCM5	0.835231	-1.13827	0.708	0.653	1	0.055
EXOG	0.196719	-1.13735	0.583	0.731	1	-0.148
SLC4A7	0.794441	-1.13458	0.667	0.672	1	-0.005
GATAD2A	0.130862	-1.13257	0.333	0.521	1	-0.188
PRPF6	0.949265	-1.1314	0.708	0.738	1	-0.03
PHPT1	0.922659	-1.13084	0.917	0.924	1	-0.007
CDC42BPB	0.218378	-1.13064	0.917	0.782	1	0.135
FOXM1	0.883295	-1.1292	0.125	0.139	1	-0.014
DDX18	0.954179	-1.12729	0.625	0.633	1	-0.008
NSD3	0.451043	-1.12713	0.625	0.746	1	-0.121
PCCB	0.875321	-1.12657	0.667	0.716	1	-0.049
ENSGALG00000033570	0.0131872	-1.12652	0.083	0.345	1	-0.262
MED19	0.286666	-1.12443	0.792	0.756	1	0.036
TSSC4	0.0955333	-1.1227	0.667	0.606	1	0.061
MSH2	0.791292	-1.12247	0.583	0.609	1	-0.026
SPTAN1	0.290909	-1.11983	0.875	0.768	1	0.107
NUDCD3	0.196425	-1.11836	0.708	0.689	1	0.019
EMG1	0.845459	-1.11622	0.792	0.758	1	0.034
LPAR1	0.189228	-1.11602	0.167	0.071	1	0.096
BRPF3	0.0961033	-1.11599	0.458	0.487	1	-0.029
TNFRSF19	0.00498692	-1.11081	0.75	0.418	1	0.332
MAFB	0.613357	-1.10913	0.208	0.159	1	0.049
ZMYND19	0.460957	-1.10862	0.417	0.545	1	-0.128
SURF2	0.289261	-1.10554	0.5	0.611	1	-0.111
EIF3L	0.799777	-1.10427	0.958	0.966	1	-0.008
TPP1	0.229285	-1.10413	0.625	0.694	1	-0.069
TAF15	0.3328	-1.10399	0.958	0.912	1	0.046
POLR2C	0.283372	-1.1026	0.875	0.856	1	0.019
PTBP1	0.568713	-1.0984	0.917	0.844	1	0.073
UBA2	0.906285	-1.09733	0.75	0.77	1	-0.02
NRXN1	0.517573	-1.09559	0.042	0.103	1	-0.061
CDK2AP1	0.113954	-1.09345	0.833	0.792	1	0.041
ANK3	0.396209	-1.09187	0.25	0.249	1	0.001
EMC8	0.437113	-1.0903	0.667	0.748	1	-0.081
NUP107	0.712277	-1.0879	0.583	0.628	1	-0.045
ARHGAP21	0.318228	-1.08709	0.292	0.416	1	-0.124
ENSGALG00000049348	0.65731	-1.08667	0.583	0.606	1	-0.023
ZCCHC17	0.170635	-1.08661	0.417	0.599	1	-0.182
ENSGALG00000052647	0.992481	-1.08644	0.625	0.636	1	-0.011
LRRC20	0.489556	-1.08597	0.708	0.597	1	0.111
PDSS2	0.0363157	-1.08402	0.208	0.46	1	-0.252
TXNDC5	0.889994	-1.08226	0.75	0.792	1	-0.042
PEPD	0.076422	-1.08101	0.75	0.631	1	0.119
HADH	0.0999504	-1.07964	1	0.902	1	0.098
NOA1	0.426379	-1.07765	0.5	0.496	1	0.004
ELF2	0.824561	-1.07254	0.667	0.643	1	0.024
NDUFA1	0.936341	-1.07189	0.875	0.848	1	0.027
MKKS	0.183677	-1.07188	0.833	0.685	1	0.148
GTSF1	0.0981045	-1.0707	0.042	0.183	1	-0.141
COMMD7	0.812629	-1.06986	0.833	0.873	1	-0.04
NUP58	0.274072	-1.06832	0.458	0.565	1	-0.107
PSMD9	0.418679	-1.06795	0.833	0.775	1	0.058
TGFBI	0.47798	-1.06466	0.125	0.078	1	0.047
HELLS	0.924028	-1.06393	0.708	0.675	1	0.033
HIRA	0.216618	-1.06263	0.792	0.626	1	0.166
NUMA1	0.0317979	-1.06229	0.125	0.35	1	-0.225
UBE2I	0.233349	-1.06228	1	0.936	1	0.064
INTS11	0.307881	-1.06183	0.375	0.504	1	-0.129
CDK1	0.698598	-1.06169	0.875	0.839	1	0.036
ACTL6A	0.920014	-1.06065	0.792	0.756	1	0.036
PINX1	0.805913	-1.05996	0.667	0.692	1	-0.025
GPX7	0.196016	-1.05928	0.375	0.55	1	-0.175
DEPDC1	0.197494	-1.05909	0.083	0.225	1	-0.142
MAP3K7	0.645642	-1.05692	0.708	0.619	1	0.089
TRIM54	0.336338	-1.05412	0.375	0.455	1	-0.08
PSMF1	0.430757	-1.05373	0.458	0.533	1	-0.075
SULF2	0.657393	-1.05211	0.083	0.13	1	-0.047
DPM1	0.69357	-1.05185	0.833	0.785	1	0.048
TEAD3	0.606391	-1.05125	0.25	0.303	1	-0.053
ERCC6L	0.78269	-1.0512	0.25	0.242	1	0.008
ZYX	0.602325	-1.05062	0.458	0.467	1	-0.009
TDG	0.82082	-1.0491	0.75	0.704	1	0.046
SLC25A32	0.331851	-1.04674	0.667	0.643	1	0.024
ENSGALG00000043676	0.993863	-1.044	0.542	0.54	1	0.002
DECR1	0.11215	-1.04249	0.75	0.562	1	0.188
FRZB	0.384498	-1.04241	0.375	0.484	1	-0.109
PPCS	0.00360844	-1.04237	0.917	0.667	1	0.25
QARS	0.730694	-1.04192	0.708	0.741	1	-0.033
MZT1	0.139539	-1.0414	0.583	0.523	1	0.06
CYFIP1	0.0543031	-1.0411	0.792	0.623	1	0.169
PITPNB	0.913658	-1.03995	0.833	0.863	1	-0.03
TARS	0.693215	-1.03845	0.792	0.736	1	0.056
RSF1	0.994944	-1.03748	0.875	0.868	1	0.007
RPA2	0.768078	-1.03747	0.833	0.773	1	0.06
MBD3	0.727041	-1.03575	0.792	0.834	1	-0.042
ENSGALG00000042984	0.546637	-1.03456	0.542	0.597	1	-0.055
DNA2	0.718545	-1.0327	0.292	0.306	1	-0.014
ENSGALG00000037737	0.781776	-1.03261	0.667	0.733	1	-0.066
VPS4B	0.10059	-1.03251	0.208	0.379	1	-0.171
PRPF4B	0.756208	-1.03204	0.708	0.768	1	-0.06
RAI14	0.381833	-1.03149	0.5	0.628	1	-0.128
ARPC1A	0.217251	-1.03021	0.958	0.844	1	0.114
BCL11A	0.926279	-1.02922	0.333	0.357	1	-0.024
PFKP	0.962291	-1.02708	0.5	0.523	1	-0.023
ACP1	0.440593	-1.0253	0.958	0.966	1	-0.008
DHX38	0.948889	-1.02414	0.625	0.594	1	0.031
JAKMIP2	0.132994	-1.02395	0.167	0.355	1	-0.188
GINM1	0.208131	-1.02307	0.083	0.21	1	-0.127
ENSGALG00000051392	0.117694	-1.02233	0.208	0.367	1	-0.159
ENSGALG00000004676	0.473138	-1.022	0.708	0.697	1	0.011
SUCLA2	0.626418	-1.02183	0.5	0.597	1	-0.097
ERGIC2	0.625351	-1.0213	0.5	0.577	1	-0.077
SASH1	0.320737	-1.01603	0.458	0.313	1	0.145
TPST1	0.816425	-1.01532	0.542	0.584	1	-0.042
MOXD1	0.172173	-1.01442	0.083	0.232	1	-0.149
CHODL	0.000314877	-1.01418	0.375	0.218	1	0.157
TDP1	0.456031	-1.01393	0.458	0.589	1	-0.131
RBM18	0.754588	-1.01314	0.583	0.645	1	-0.062
USB1	0.209026	-1.01267	0.458	0.641	1	-0.183
POLR2H	0.972721	-1.01222	0.875	0.888	1	-0.013
UBE3A	0.784686	-1.01185	0.708	0.748	1	-0.04
GEMIN5	0.870305	-1.01185	0.708	0.675	1	0.033
COL1A2	0.228075	-1.01015	0.792	0.78	1	0.012
EFNB1	0.745478	-1.0084	0.792	0.76	1	0.032
PKP4	0.520947	-1.00837	0.5	0.484	1	0.016
HABP4	0.548701	-1.00502	0.375	0.45	1	-0.075
ENSGALG00000010034	0.193988	-1.00429	0.375	0.455	1	-0.08
TLK1	0.539545	-1.0037	0.833	0.736	1	0.097
ZFAND5	0.506646	-1.00167	0.792	0.694	1	0.098
ST3GAL1	0.116882	-1.00143	0.125	0.286	1	-0.161
USP47	0.337619	-0.999661	0.333	0.423	1	-0.09
ENSGALG00000013943	0.806447	-0.997452	0.5	0.523	1	-0.023
MRPL46	0.909742	-0.997129	0.708	0.748	1	-0.04
GPX8	0.0749925	-0.996136	0.208	0.435	1	-0.227
ENSGALG00000034083	0.237857	-0.992882	0.5	0.518	1	-0.018
ERLIN1	0.0102999	-0.99285	0.125	0.406	1	-0.281
ENSGALG00000003235	0.320964	-0.991461	0.5	0.421	1	0.079
CBR3	0.260618	-0.990686	0.625	0.584	1	0.041
NSFL1C	0.463339	-0.99013	0.708	0.655	1	0.053
ENSGALG00000000629	0.658115	-0.988623	0.917	0.951	1	-0.034
CDCA4	0.537485	-0.986572	0.5	0.562	1	-0.062
MRPL3	0.591464	-0.986125	0.833	0.77	1	0.063
STRAP	0.811841	-0.984514	0.75	0.787	1	-0.037
SNF8	0.314095	-0.983391	0.833	0.787	1	0.046
TEAD1	0.305339	-0.983318	0.292	0.347	1	-0.055
CNOT8	0.726023	-0.981583	0.542	0.55	1	-0.008
COQ9	0.973452	-0.981524	0.667	0.682	1	-0.015
DAZAP1	0.922647	-0.980752	0.667	0.687	1	-0.02
THUMPD3	0.826099	-0.978213	0.917	0.914	1	0.003
CENPW	0.990312	-0.978059	0.375	0.389	1	-0.014
DRG1	0.918511	-0.977903	0.792	0.817	1	-0.025
IGFBP5	0.528322	-0.976127	0.083	0.139	1	-0.056
ARL8BL	0.345408	-0.976053	0.708	0.641	1	0.067
SYS1	0.191937	-0.973697	0.5	0.682	1	-0.182
ENSGALG00000011296	0.200568	-0.973203	0.25	0.43	1	-0.18
PKN2	0.0363277	-0.969456	0.125	0.345	1	-0.22
GAPVD1	0.749215	-0.968094	0.417	0.465	1	-0.048
CUEDC2	0.000160828	-0.96791	0.083	0.472	1	-0.389
CDC25B	0.55073	-0.967712	0.417	0.531	1	-0.114
BECN1	0.421376	-0.967658	0.333	0.469	1	-0.136
ATP13A3	0.0253474	-0.967269	0.125	0.357	1	-0.232
MPHOSPH8	0.240305	-0.964708	0.417	0.455	1	-0.038
MRPL45	0.907603	-0.963882	0.667	0.643	1	0.024
ADK	0.8409	-0.96341	0.5	0.56	1	-0.06
BOC	0.971751	-0.963348	0.333	0.345	1	-0.012
GLCCI1	0.29007	-0.96295	0.583	0.433	1	0.15
SAR1A	0.386525	-0.962475	0.583	0.719	1	-0.136
ATF7IP	0.71184	-0.959627	0.417	0.489	1	-0.072
CLC2DL3	0.0866253	-0.959134	0.792	0.626	1	0.166
NEK1	0.555828	-0.958932	0.625	0.516	1	0.109
ENSGALG00000053028	0.766125	-0.958225	0.167	0.193	1	-0.026
U2SURP	0.859785	-0.957934	0.917	0.905	1	0.012
MRPL14	0.518236	-0.957159	0.75	0.841	1	-0.091
PLCG1	0.656	-0.956587	0.542	0.636	1	-0.094
AUP1	0.135062	-0.953594	0.708	0.516	1	0.192
HOXA4	0.275511	-0.953557	0.25	0.303	1	-0.053
ARFGAP3	0.609573	-0.953378	0.667	0.738	1	-0.071
DNAJC17	0.00541543	-0.952776	0.417	0.716	1	-0.299
GPD2	0.122165	-0.95246	0.208	0.372	1	-0.164
CCDC25	0.896582	-0.952431	0.75	0.76	1	-0.01
TET2	0.0513795	-0.951788	0.042	0.218	1	-0.176
LYRM4	0.543694	-0.950061	0.583	0.631	1	-0.048
RAB5C	0.317815	-0.949535	0.792	0.711	1	0.081
LACTB	0.814847	-0.948194	0.5	0.565	1	-0.065
HOXA6	0.84831	-0.946834	0.625	0.572	1	0.053
WBP1	0.025672	-0.945213	0.5	0.763	1	-0.263
KAT6B	0.314972	-0.944157	0.625	0.474	1	0.151
BYSL	0.679223	-0.94264	0.75	0.822	1	-0.072
MID1	0.267758	-0.941296	0.292	0.457	1	-0.165
BMPR1B	0.60881	-0.939966	0.5	0.45	1	0.05
ENSGALG00000007287	0.525247	-0.939279	0.417	0.511	1	-0.094
SLC39A10	0.0744106	-0.93803	0.625	0.704	1	-0.079
AKR1A1	0.649367	-0.937002	0.542	0.587	1	-0.045
KCNJ2	0.814277	-0.933435	0.208	0.174	1	0.034
SBDS	0.657848	-0.93289	0.833	0.756	1	0.077
MTHFS	0.156279	-0.931444	0.625	0.435	1	0.19
LARS1	0.988669	-0.930503	0.875	0.866	1	0.009
FOXP2	0.384835	-0.930239	0.333	0.345	1	-0.012
AKAP1	0.306693	-0.92998	0.625	0.579	1	0.046
CEBPZOS	0.140232	-0.92904	0.417	0.413	1	0.004
RIOK2	0.586144	-0.928603	0.625	0.518	1	0.107
DNAJB6	0.058779	-0.928591	0.75	0.518	1	0.232
ACTR10	0.442829	-0.926344	0.625	0.623	1	0.002
EI24	0.655577	-0.925918	0.667	0.751	1	-0.084
CHMP6	0.0263238	-0.924707	0.792	0.912	1	-0.12
LYRM2	0.549336	-0.924309	0.5	0.518	1	-0.018
DYNC1I2	0.179017	-0.922333	0.417	0.609	1	-0.192
TAX1BP3	0.477857	-0.921343	0.958	0.888	1	0.07
ENSGALG00000051358	0.379704	-0.921261	0.375	0.45	1	-0.075
TPRKB	0.0446797	-0.92113	0.458	0.709	1	-0.251
NNT	0.539679	-0.920708	0.667	0.584	1	0.083
LUC7L	0.962035	-0.920291	0.583	0.599	1	-0.016
CPPED1	0.251341	-0.920256	0.417	0.496	1	-0.079
NDUFS3	0.128932	-0.91823	0.958	0.968	1	-0.01
NPEPPS	0.485186	-0.916431	0.458	0.582	1	-0.124
STUB1	0.407352	-0.915414	0.708	0.597	1	0.111
LIMS1	0.509398	-0.915387	0.292	0.254	1	0.038
RSU1	0.377645	-0.9137	0.792	0.67	1	0.122
UTP23	0.474987	-0.913273	0.5	0.606	1	-0.106
KRR1	0.654618	-0.911923	0.75	0.822	1	-0.072
PCNP	0.42734	-0.911099	0.917	0.822	1	0.095
LIG3	0.233904	-0.910991	0.667	0.523	1	0.144
NDUFAF2	0.762269	-0.910123	0.583	0.643	1	-0.06
SOX4	0.127234	-0.907799	0.167	0.328	1	-0.161
MRPS23	0.552469	-0.905764	0.958	0.897	1	0.061
PAPSS1	0.156654	-0.904381	0.708	0.587	1	0.121
VPS8	0.801948	-0.903996	0.5	0.433	1	0.067
NIF3L1	0.353718	-0.903024	0.792	0.743	1	0.049
RAB34	0.302585	-0.902763	0.792	0.677	1	0.115
PUS7	0.339821	-0.902341	0.333	0.443	1	-0.11
STAM	0.000192807	-0.90168	0	0.274	1	-0.274
SECISBP2	0.055503	-0.900997	0.25	0.496	1	-0.246
REV3L	0.662063	-0.900125	0.542	0.489	1	0.053
ENSGALG00000030810	0.451855	-0.899611	0.792	0.787	1	0.005
ATP6V0B	0.216176	-0.899049	0.667	0.807	1	-0.14
FAM204A	0.562748	-0.898024	0.833	0.853	1	-0.02
HLF	0.623707	-0.896771	0.208	0.188	1	0.02
NDUFV3	0.377479	-0.896038	1	0.949	1	0.051
ENSGALG00000030153	0.747078	-0.895769	0.583	0.66	1	-0.077
DRG2	0.704613	-0.893123	0.875	0.817	1	0.058
NUP93	0.540621	-0.892755	0.542	0.606	1	-0.064
PPA2	0.675977	-0.892471	0.708	0.692	1	0.016
ENSGALG00000047126	0.0890237	-0.891131	0.375	0.183	1	0.192
ATP5S	0.730913	-0.89089	0.542	0.46	1	0.082
FZD2	0.0359537	-0.890592	0.417	0.677	1	-0.26
ASH1L	0.890293	-0.888381	0.333	0.381	1	-0.048
DPYSL2	0.0355329	-0.887466	0.958	0.78	1	0.178
MALSU1	0.820126	-0.88602	0.792	0.751	1	0.041
NUP188	0.0947438	-0.885645	0.125	0.298	1	-0.173
FBLIM1	0.344374	-0.884947	0.5	0.447	1	0.053
HES4	0.911086	-0.883826	0.292	0.252	1	0.04
CPSF4	0.794502	-0.882832	0.542	0.611	1	-0.069
SDC2	0.848147	-0.882458	0.542	0.597	1	-0.055
GOT1	0.686725	-0.881586	0.708	0.746	1	-0.038
ENSGALG00000050229	0.916195	-0.880543	0.708	0.689	1	0.019
COPA	0.257618	-0.879305	0.458	0.599	1	-0.141
PPWD1	0.391606	-0.879269	0.458	0.56	1	-0.102
SELENOK	0.00404875	-0.878915	1	0.856	1	0.144
CDC37L1	0.55656	-0.877081	0.375	0.479	1	-0.104
RERE	0.189838	-0.876976	0.417	0.479	1	-0.062
MRPS35	0.90032	-0.87619	0.625	0.665	1	-0.04
SFRP2	0.515197	-0.87411	0.5	0.386	1	0.114
RAB8A	0.736317	-0.873061	0.583	0.594	1	-0.011
LHFPL2	0.8489	-0.872888	0.375	0.347	1	0.028
DOCK9	0.637378	-0.872738	0.208	0.161	1	0.047
NUP155	0.250208	-0.871648	0.25	0.34	1	-0.09
RCBTB1	0.164948	-0.86919	0.5	0.46	1	0.04
LYPLAL1	0.447203	-0.867062	0.333	0.391	1	-0.058
TMEM208	0.602533	-0.866294	0.542	0.606	1	-0.064
NKTR	0.555636	-0.865231	0.542	0.577	1	-0.035
ASB5	0.231184	-0.864736	0.083	0.208	1	-0.125
MBNL3	0.581872	-0.863894	0.75	0.724	1	0.026
ANKIB1	0.389727	-0.862824	0.417	0.433	1	-0.016
TRIP13	0.569365	-0.862125	0.375	0.394	1	-0.019
LY6E	0.0954951	-0.861583	0.333	0.548	1	-0.215
MRPS2	0.61222	-0.860475	0.833	0.775	1	0.058
AK6	0.773042	-0.85932	0.333	0.357	1	-0.024
THOC5	0.567962	-0.858286	0.542	0.65	1	-0.108
PARVB	0.385828	-0.857795	0.333	0.403	1	-0.07
TMEM167A	0.751953	-0.856909	0.667	0.724	1	-0.057
MUSTN1	0.497922	-0.854555	0.167	0.271	1	-0.104
NFYB	0.280205	-0.853178	0.375	0.538	1	-0.163
PUM1	0.0908496	-0.852124	0.917	0.795	1	0.122
ARL6IP5	0.743429	-0.851964	0.708	0.689	1	0.019
SERTM1	0.00607938	-0.851653	0.042	0.286	1	-0.244
PDDC1	0.0975791	-0.851439	0.25	0.469	1	-0.219
EIF3D	0.724622	-0.85128	1	0.98	1	0.02
KATNA1	0.407303	-0.851245	0.292	0.411	1	-0.119
TSPAN13	0.732866	-0.851161	0.458	0.528	1	-0.07
RAD23B	0.592299	-0.848024	0.417	0.484	1	-0.067
ENSGALG00000035476	0.245618	-0.846996	0.333	0.377	1	-0.044
TRAPPC2	0.344225	-0.846376	0.708	0.626	1	0.082
HNRNPLL	0.318348	-0.845928	0.625	0.54	1	0.085
C13H5orf15	0.783074	-0.845774	0.5	0.538	1	-0.038
VPS26A	0.344989	-0.844986	0.625	0.582	1	0.043
ENSGALG00000009332	0.547854	-0.841558	0.708	0.599	1	0.109
TADA2A	0.253039	-0.841551	0.292	0.435	1	-0.143
UBLCP1	0.144827	-0.84111	0.75	0.653	1	0.097
ARL8A	0.125034	-0.840726	0.25	0.389	1	-0.139
PARD3B	0.0878141	-0.840229	0.667	0.45	1	0.217
ZFYVE21	0.930992	-0.838734	0.375	0.362	1	0.013
GSN	0.329126	-0.837813	0.375	0.428	1	-0.053
MRPS10	0.231178	-0.837187	0.917	0.878	1	0.039
FBXW7	0.671725	-0.837132	0.292	0.259	1	0.033
RNF114	0.187003	-0.836206	0.25	0.391	1	-0.141
STARD13	0.0365818	-0.833872	0	0.103	1	-0.103
DIAPH3	0.641101	-0.833598	0.208	0.215	1	-0.007
POLR3K	0.282097	-0.830596	0.375	0.54	1	-0.165
ENSGALG00000013430	0.150558	-0.830426	0.5	0.663	1	-0.163
COL25A1	0.039271	-0.830027	0	0.1	1	-0.1
C9H21orf2	0.236667	-0.829121	0.25	0.345	1	-0.095
HMGCS1	0.53799	-0.828826	0.208	0.144	1	0.064
RALB	0.174046	-0.827156	0.833	0.726	1	0.107
HCCS	0.665954	-0.82391	0.417	0.511	1	-0.094
SRBD1	0.306252	-0.823772	0.667	0.55	1	0.117
PSMG2	0.119364	-0.82339	0.708	0.562	1	0.146
ARHGAP18	0.276405	-0.823293	0.208	0.298	1	-0.09
MRPL10	0.124695	-0.823279	0.875	0.699	1	0.176
PDCD6	0.454778	-0.822032	0.625	0.619	1	0.006
NUTF2	0.94768	-0.821501	1	0.995	1	0.005
SREBF2	0.176723	-0.821448	0.167	0.34	1	-0.173
FBXO45	0.40331	-0.821132	0.542	0.548	1	-0.006
ENSGALG00000040263	0.8527	-0.820761	0.292	0.347	1	-0.055
CSTF2	0.424455	-0.818479	0.542	0.553	1	-0.011
BUB1	0.0981612	-0.816454	0.208	0.318	1	-0.11
WDR44	0.761356	-0.812585	0.5	0.46	1	0.04
TGFB3	0.34808	-0.81214	0.542	0.482	1	0.06
MYL12B	0.403007	-0.810103	0.875	0.778	1	0.097
G3BP1	0.46392	-0.809663	0.917	0.883	1	0.034
HDHD2	0.135752	-0.807111	0.208	0.359	1	-0.151
FASTK	0.118275	-0.806924	0.208	0.374	1	-0.166
ECT2	0.12085	-0.806814	0.042	0.174	1	-0.132
MRPL18	0.716188	-0.806731	0.875	0.91	1	-0.035
ARPC5L	0.340467	-0.805869	0.5	0.56	1	-0.06
MICALL1	0.5389	-0.805534	0.167	0.1	1	0.067
PRRC2B	0.892745	-0.805346	0.625	0.599	1	0.026
ENSGALG00000050178	0.574457	-0.803353	0.833	0.905	1	-0.072
RPS27L	0.773903	-0.802908	0.875	0.868	1	0.007
TRRAP	0.712316	-0.801864	0.417	0.499	1	-0.082
UBE2D3	0.860786	-0.801571	0.958	0.934	1	0.024
ATXN2	0.560788	-0.800602	0.667	0.628	1	0.039
SMNDC1	0.977372	-0.800429	0.875	0.878	1	-0.003
FADD	0.743747	-0.800393	0.542	0.518	1	0.024
SCD	0.289914	-0.798639	0.333	0.193	1	0.14
MFF	0.145558	-0.798036	0.208	0.391	1	-0.183
GLE1	0.505932	-0.797347	0.5	0.401	1	0.099
EXOSC2	0.375404	-0.796877	0.708	0.826	1	-0.118
PIGK	0.435379	-0.796835	0.375	0.506	1	-0.131
H1-10	0.149165	-0.796343	0.625	0.509	1	0.116
ACTR2	0.469923	-0.795398	0.833	0.738	1	0.095
CENPU	0.452963	-0.794295	0.208	0.298	1	-0.09
PSME3	0.831151	-0.793648	0.875	0.829	1	0.046
SNX27	0.134985	-0.793323	0.25	0.399	1	-0.149
TIAL1	0.424448	-0.792401	0.917	0.853	1	0.064
MAP2K5	0.527774	-0.791378	0.542	0.638	1	-0.096
PRPF19	0.969245	-0.791243	0.75	0.746	1	0.004
CALR	0.356748	-0.790642	0.75	0.765	1	-0.015
ARID3A	0.81718	-0.790355	0.333	0.359	1	-0.026
SCRN1	0.136864	-0.789886	0.125	0.301	1	-0.176
PPME1	0.664466	-0.788205	0.292	0.342	1	-0.05
TALDO1	0.18638	-0.788131	0.958	0.836	1	0.122
UBR1	0.127882	-0.788045	0.167	0.32	1	-0.153
RRM1	0.00752129	-0.786544	0.458	0.724	1	-0.266
KAT7	0.200553	-0.786437	0.458	0.633	1	-0.175
MED20	0.992105	-0.785621	0.75	0.756	1	-0.006
MED17	0.39733	-0.784793	0.25	0.367	1	-0.117
FZD1	0.245285	-0.784519	0.208	0.315	1	-0.107
TWSG1	0.603825	-0.784446	0.833	0.746	1	0.087
SART3	0.783886	-0.781953	0.542	0.57	1	-0.028
DDOST	0.9404	-0.781845	0.792	0.8	1	-0.008
RNPEP	0.0613975	-0.781458	0.125	0.328	1	-0.203
PPP1R8	0.410545	-0.781406	0.625	0.555	1	0.07
XPNPEP1	0.417794	-0.780425	0.458	0.594	1	-0.136
PSMC3IP	0.0864346	-0.779394	0.708	0.579	1	0.129
FAM241A	0.162593	-0.776958	0.167	0.306	1	-0.139
CHMP1B	0.633128	-0.776711	0.583	0.487	1	0.096
UQCRC2	0.464343	-0.775734	0.958	0.912	1	0.046
ENSGALG00000048936	0.735102	-0.775562	0.542	0.592	1	-0.05
REPS2	0.144725	-0.774867	0.083	0.23	1	-0.147
CCDC50	0.247782	-0.77434	0.417	0.579	1	-0.162
IMP4	0.616393	-0.773942	0.833	0.853	1	-0.02
PRR7	0.585048	-0.772488	0.458	0.487	1	-0.029
AKAP8	0.0552189	-0.772042	0.208	0.418	1	-0.21
ENSGALG00000024039	0.755701	-0.770005	0.542	0.594	1	-0.052
TMEM120B	0.163833	-0.769872	0.083	0.227	1	-0.144
SLC24A3	0.426182	-0.769114	0.083	0.166	1	-0.083
RARB	0.616704	-0.768314	0.25	0.286	1	-0.036
ZC3HC1	0.00759759	-0.768237	0.042	0.293	1	-0.251
CCNL2	0.953227	-0.768123	0.583	0.575	1	0.008
ENSGALG00000015240	0.380142	-0.767895	0.25	0.313	1	-0.063
SBNO1	0.140142	-0.766816	0.75	0.599	1	0.151
MAP2	0.417357	-0.766402	0.083	0.164	1	-0.081
TTC14	0.158586	-0.765681	0.417	0.257	1	0.16
SERF2	0.861468	-0.765045	0.833	0.809	1	0.024
TBC1D15	0.796204	-0.764894	0.625	0.567	1	0.058
GCAT	0.489824	-0.764532	0.875	0.778	1	0.097
NRF1	0.345438	-0.763684	0.167	0.24	1	-0.073
FEN1	0.182945	-0.763554	0.625	0.763	1	-0.138
NEO1	0.847608	-0.762472	0.333	0.298	1	0.035
DNAJA4	0.320718	-0.761733	0.75	0.606	1	0.144
LAPTM4A	0.089481	-0.76169	0.875	0.677	1	0.198
RAB12	0.394549	-0.761463	0.708	0.645	1	0.063
ENSGALG00000038189	0.762262	-0.760751	0.875	0.868	1	0.007
MTFP1	0.814619	-0.76049	0.708	0.685	1	0.023
SLC35E2B	0.418838	-0.760287	0.25	0.301	1	-0.051
RNMT	0.71154	-0.759393	0.708	0.645	1	0.063
NKAPL	0.678062	-0.759382	0.667	0.748	1	-0.081
ENSGALG00000005753	0.655926	-0.758687	0.625	0.623	1	0.002
CREM	0.0238848	-0.758475	0	0.117	1	-0.117
MRPL27	0.198109	-0.758294	1	0.927	1	0.073
PDCD10	0.500663	-0.757526	0.417	0.533	1	-0.116
NSA2	0.781237	-0.756692	0.958	0.961	1	-0.003
ENSGALG00000013809	0.394821	-0.755424	0.667	0.704	1	-0.037
TSPAN6	0.89479	-0.755341	0.583	0.601	1	-0.018
CDC2L1	0.851314	-0.755204	0.667	0.619	1	0.048
RNF113B	0.514246	-0.754267	0.417	0.531	1	-0.114
CUL1	0.940002	-0.753431	0.708	0.741	1	-0.033
LIFR	0.19928	-0.753222	0.125	0.262	1	-0.137
POU2F1	0.057222	-0.75315	0.167	0.396	1	-0.229
TRMT1L	0.280937	-0.751971	0.583	0.733	1	-0.15
HPCAL1	0.661816	-0.751823	0.458	0.467	1	-0.009
ANKHD1	0.596255	-0.751553	0.5	0.601	1	-0.101
PREP	0.205707	-0.751406	0.333	0.516	1	-0.183
TXNRD3	0.537695	-0.750826	0.333	0.394	1	-0.061
TRABD	0.322358	-0.750228	0.583	0.46	1	0.123
RABEP1	0.865693	-0.748522	0.708	0.692	1	0.016
NOC4L	0.431884	-0.748131	0.417	0.43	1	-0.013
CNTLN	0.940599	-0.747848	0.208	0.232	1	-0.024
IBTK	0.66181	-0.747573	0.292	0.367	1	-0.075
WDR13	0.223877	-0.747565	0.25	0.347	1	-0.097
CTNNB1	0.110105	-0.745645	1	0.929	1	0.071
C2H6orf52	0.972219	-0.744799	0.667	0.643	1	0.024
KAT6A	0.6042	-0.744106	0.75	0.699	1	0.051
CTDP1	0.464151	-0.742119	0.458	0.418	1	0.04
PLEKHG1	0.953506	-0.741613	0.167	0.188	1	-0.021
MOSPD1	0.521059	-0.741374	0.583	0.626	1	-0.043
LONP1	0.305812	-0.739081	0.417	0.577	1	-0.16
SEMA3F	0.60774	-0.737542	0.542	0.499	1	0.043
KDM3B	0.694384	-0.737182	0.583	0.572	1	0.011
FAM49A	0.467204	-0.735915	0.417	0.411	1	0.006
LMAN1L	0.973717	-0.735776	0.875	0.87	1	0.005
KCNK5	0.00796568	-0.735576	0.083	0.337	1	-0.254
ENSGALG00000044628	0.100878	-0.73552	0.958	0.812	1	0.146
NFRKB	0.249173	-0.735117	0.417	0.337	1	0.08
CUL5	0.608664	-0.734937	0.542	0.477	1	0.065
CMTM3	0.655909	-0.734546	0.75	0.697	1	0.053
ENSGALG00000004825	0.200781	-0.734377	0.833	0.709	1	0.124
ENSGALG00000043421	0.826565	-0.731577	0.375	0.401	1	-0.026
ENSGALG00000005024	0.317773	-0.730515	0.125	0.225	1	-0.1
ZNF511	0.238261	-0.730288	0.292	0.377	1	-0.085
HEY1	0.798965	-0.730134	0.167	0.2	1	-0.033
TMEM101	0.79817	-0.730075	0.625	0.628	1	-0.003
JARID2	0.448658	-0.729118	0.583	0.496	1	0.087
CEP70	0.568787	-0.728365	0.833	0.763	1	0.07
ENSGALG00000039733	0.699598	-0.727558	0.25	0.252	1	-0.002
GSTA2	0.502792	-0.726809	0.542	0.469	1	0.073
ENSGALG00000004799	0.353443	-0.726349	0.25	0.386	1	-0.136
GNG5	0.538418	-0.723057	1	0.995	1	0.005
UBE2D1	0.636503	-0.722308	0.542	0.604	1	-0.062
EMC3	0.584198	-0.721892	0.792	0.699	1	0.093
UTP15	0.839814	-0.7215	0.625	0.67	1	-0.045
NUDT21	0.681457	-0.719684	0.958	0.922	1	0.036
HYAL3	0.121861	-0.718863	0.083	0.244	1	-0.161
ZNF451	0.520282	-0.71874	0.458	0.45	1	0.008
HERC1	0.644381	-0.717937	0.333	0.357	1	-0.024
SEC61A1	0.932095	-0.717919	0.5	0.518	1	-0.018
ENSGALG00000046098	0.400801	-0.717565	0.375	0.425	1	-0.05
PARG	0.639723	-0.717421	0.583	0.526	1	0.057
HIVEP1	0.93379	-0.717244	0.292	0.328	1	-0.036
LUZP1	0.512699	-0.715886	0.708	0.592	1	0.116
PLEKHA5	0.459701	-0.71435	0.292	0.418	1	-0.126
TOMM40L	0.711257	-0.71414	0.917	0.863	1	0.054
COX15	0.641022	-0.714026	0.417	0.45	1	-0.033
ENOPH1	0.376493	-0.713654	0.875	0.763	1	0.112
ENSGALG00000038820	0.385922	-0.713346	0.917	0.848	1	0.069
LIAS	0.319556	-0.713031	0.333	0.386	1	-0.053
DNAJA3	0.118782	-0.712941	0.458	0.413	1	0.045
RAD54B	0.591775	-0.712621	0.208	0.303	1	-0.095
SPAST	0.189548	-0.712395	0.625	0.479	1	0.146
FAF1	0.621946	-0.711752	0.208	0.284	1	-0.076
CNDP2	0.0665057	-0.711339	1	0.89	1	0.11
AGK	0.395527	-0.71093	0.458	0.452	1	0.006
MTFMT	0.303369	-0.710584	0.208	0.347	1	-0.139
FBXO11	0.638164	-0.709813	0.417	0.509	1	-0.092
RAB3GAP1	0.626264	-0.708386	0.667	0.623	1	0.044
NOTCH2	0.589662	-0.708249	0.333	0.416	1	-0.083
ATF6	0.24694	-0.708237	0.333	0.372	1	-0.039
VMA21	0.952671	-0.707869	0.667	0.636	1	0.031
COA7	0.346268	-0.7077	0.875	0.753	1	0.122
CDC6	0.114861	-0.707531	0.375	0.24	1	0.135
SPPL2A	0.632127	-0.706649	0.583	0.526	1	0.057
ALAS1	0.619213	-0.706491	0.417	0.433	1	-0.016
MCM2	0.476129	-0.705493	0.583	0.499	1	0.084
ATL2	0.32187	-0.705347	0.333	0.359	1	-0.026
SHTN1	0.426266	-0.70463	0.125	0.208	1	-0.083
IFT22	0.650782	-0.704332	0.417	0.467	1	-0.05
CDCA7L	0.489105	-0.704195	0.833	0.819	1	0.014
GTPBP3	0.153543	-0.703231	0.083	0.22	1	-0.137
MSANTD4	0.15878	-0.702386	0.25	0.438	1	-0.188
ITM2B	0.82005	-0.701386	0.792	0.785	1	0.007
PTK7	0.929825	-0.700886	0.458	0.487	1	-0.029
MCCC2	0.0474157	-0.699591	0.208	0.401	1	-0.193
NADK	0.420444	-0.699083	0.333	0.315	1	0.018
RALY	0.00703665	-0.697674	0	0.159	1	-0.159
ATPAF2	0.669937	-0.696676	0.417	0.457	1	-0.04
TMTC3	0.716315	-0.696099	0.333	0.359	1	-0.026
RBM34	0.154512	-0.695771	0.792	0.643	1	0.149
MAPKAP1	0.208884	-0.694887	0.292	0.472	1	-0.18
NDUFB10	0.470157	-0.693728	1	0.978	1	0.022
ASCC1	0.761077	-0.692775	0.542	0.597	1	-0.055
ADIPOR1	0.591297	-0.692034	0.208	0.296	1	-0.088
ENSGALG00000037200	0.65093	-0.691998	0.333	0.313	1	0.02
ENSGALG00000035369	0.161216	-0.691879	0.083	0.232	1	-0.149
GTPBP6	0.178344	-0.691762	0.083	0.222	1	-0.139
PDCD2L	0.0859455	-0.691561	0.75	0.626	1	0.124
[truncated: 5,336 more rows]
