# Supplementary material for: Early lineage segregation of primary myotubes from secondary myotubes and adult muscle stem cells
Source: Nat Commun. 2025 Aug 22;16:7858. doi: 10.1038/s41467-025-61767-1 (PMC12374003; doi:10.1038/s41467-025-61767-1)
Supplement: Supplementary file 7 — Source Data [file 41467_2025_61767_MOESM7_ESM.xlsx]

## Sheet: Figure1
Stage	mVenus-	mVenus+	Ratio	Mean
E3 VLL	95	189	66.5493	65.9452
E3 VLL	121	293	70.7729
E3 VLL	105	217	67.3913
E3 VLL	159	299	65.2838
E3 VLL	89	132	59.7285
E3 Migrat.	123	38	23.6025	21.1376
E3 Migrat.	193	31	13.8393
E3 Migrat.	140	44	23.913
E3 Migrat.	121	29	19.3333
E3 Migrat.	108	36	25
E3.5	313	300	48.9396	45.2363
E3.5	683	568	45.4037
E3.5	480	403	45.6399
E3.5	405	281	40.9621
E4.5	136	135	49.8155	51.8709
E4.5	77	80	50.9554
E4.5	94	113	54.5894
E4.5	65	55	45.8333
E4.5	96	112	53.8462
E4.5	56	55	49.5495
E4.5	92	93	50.2703
E4.5	51	53	50.9615
E4.5	92	144	61.0169
E5.5	100	94	48.4536
E5.5	50	40	44.4444
E5.5	54	73	57.4803
E5.5	68	68	50
E5.5	55	96	63.5762	52.7909
E6.5	58	70	54.6875	54.094
E6.5	52	52	50
E6.5	44	45	50.5618
E6.5	84	104	55.3191
E6.5	58	100	63.2911
E6.5	70	72	50.7042

## Sheet: Figure2
Stain	Population	Percentage	Stage
MYF5	MYF5-	0	E4.5
MYF5	MYF5-	0	E4.5
MYF5	MYF5-	0	E4.5
MYF5	MYF5-	0	E4.5
MYF5	MYF5-	0	E4.5
MYF5	MYF5+	100	E4.5
MYF5	MYF5+	100	E4.5
MYF5	MYF5+	100	E4.5
MYF5	MYF5+	100	E4.5
MYF5	MYF5+	100	E4.5
MYF5	PAX7+/MYF5-	5.9375	E6.5
MYF5	PAX7+/MYF5-	0.636943	E6.5
MYF5	PAX7+/MYF5-	0.727273	E6.5
MYF5	PAX7+/MYF5-	0.355872	E6.5
MYF5	PAX7+/MYF5-	1.22324	E6.5
MYF5	PAX7+/MYF5+	90	E6.5
MYF5	PAX7+/MYF5+	95.2229	E6.5
MYF5	PAX7+/MYF5+	88.3636	E6.5
MYF5	PAX7+/MYF5+	93.9502	E6.5
MYF5	PAX7+/MYF5+	95.4128	E6.5
MYF5	PAX7-/MYF5+	2.5	E6.5
MYF5	PAX7-/MYF5+	1.59236	E6.5
MYF5	PAX7-/MYF5+	2.54545	E6.5
MYF5	PAX7-/MYF5+	1.42349	E6.5
MYF5	PAX7-/MYF5+	0.611621	E6.5
MYF5	PAX7-/MYF5-	1.5625	E6.5
MYF5	PAX7-/MYF5-	2.54777	E6.5
MYF5	PAX7-/MYF5-	8.36364	E6.5
MYF5	PAX7-/MYF5-	4.27046	E6.5
MYF5	PAX7-/MYF5-	2.75229	E6.5
MYOD	MYOD-	96.6797	E4.5
MYOD	MYOD-	93.6255	E4.5
MYOD	MYOD-	95.23	E4.5
MYOD	MYOD-	89.9628	E4.5
MYOD	MYOD+	3.32031	E4.5
MYOD	MYOD+	6.3745	E4.5
MYOD	MYOD+	4.77002	E4.5
MYOD	MYOD+	10.0372	E4.5
MYOD	PAX7+/MYOD-	77.6596	E6.5
MYOD	PAX7+/MYOD-	83.2543	E6.5
MYOD	PAX7+/MYOD-	85.7369	E6.5
MYOD	PAX7+/MYOD-	84.5054	E6.5
MYOD	PAX7+/MYOD-	90.2299	E6.5
MYOD	PAX7+/MYOD+	14.0426	E6.5
MYOD	PAX7+/MYOD+	6.31912	E6.5
MYOD	PAX7+/MYOD+	7.29002	E6.5
MYOD	PAX7+/MYOD+	5.12515	E6.5
MYOD	PAX7+/MYOD+	4.40613	E6.5
MYOD	PAX7-/MYOD+	8.29787	E6.5
MYOD	PAX7-/MYOD+	10.4265	E6.5
MYOD	PAX7-/MYOD+	6.97306	E6.5
MYOD	PAX7-/MYOD+	10.3695	E6.5
MYOD	PAX7-/MYOD+	5.36398	E6.5

## Sheet: Figure3
Condition	BFP+/dTomato-	BFP+/dTomato+	Cellule				Condition	Embryo	Ratio	Ratio_single	Group
16xTF-rtTA -DOX	432	3	0.689655				dTomato+	A	98.7097	1.29032	dTomato+
16xTF-rtTA -DOX	325	0	0				dTomato+	B	97.5	2.5	dTomato+
16xTF-rtTA -DOX	446	0	0				dTomato+	C	98.5612	1.43885	dTomato+
16xTF-rtTA -DOX	393	0	0				dTomato+	D	97.1014	2.89855	dTomato+
16xTF-rtTA +DOX	224	211	48.5057				dTomato+	E	98.1707	1.82927	dTomato+
16xTF-rtTA +DOX	97	97	50				dTomato+	F	98.5714	1.42857	dTomato+
16xTF-rtTA +DOX	117	207	63.8889				dTomato-	A	1.29032		dTomato-
16xTF-rtTA +DOX	140	78	35.7798				dTomato-	B	2.5		dTomato-
16xTF-d2rtTA -DOX	305	1	0.326797				dTomato-	C	1.43885		dTomato-
16xTF-d2rtTA -DOX	289	4	1.36519				dTomato-	D	2.89855		dTomato-
16xTF-d2rtTA -DOX	212	0	0				dTomato-	E	1.82927		dTomato-
16xTF-d2rtTA -DOX	315	4	1.25392				dTomato-	F	1.42857		dTomato-
16xTF-d2rtTA +DOX	219	23	9.50413
16xTF-d2rtTA +DOX	227	19	7.72358
16xTF-d2rtTA +DOX	156	22	12.3596
16xTF-d2rtTA +DOX	300	39	11.5044
16xTF-d2rtTA +DOX	305	11	3.48101
16xTF-IVS-Syn21-d2rtTA-p10 -DOX	314	1	0.31746
16xTF-IVS-Syn21-d2rtTA-p10 -DOX	200	2	0.990099
16xTF-IVS-Syn21-d2rtTA-p10 -DOX	153	0	0
16xTF-IVS-Syn21-d2rtTA-p10 -DOX	155	1	0.641026
16xTF-IVS-Syn21-d2rtTA-p10 +DOX	103	124	54.6256
16xTF-IVS-Syn21-d2rtTA-p10 +DOX	130	106	44.9153
16xTF-IVS-Syn21-d2rtTA-p10 +DOX	176	179	50.4225
16xTF-IVS-Syn21-d2rtTA-p10 +DOX	173	144	45.4259

## Sheet: Figure4
Position	mVenus+/PAX7+/dTomato-	mVenus+/PAX7+/dTomato+	Percentage	Categorie	Stade			Condition	Percentage	Age	Order			Slow MYHC experiment						PAX7 experiment
Proximal	60	16	21.0526	TCFTrace+	E7.5			TCFTrace-	4.12371	E9.5	1			S58+	S58-	Percentage	Condition			Condition	Ratio
Distal	68	20	22.7273	TCFTrace+	E7.5			TCFTrace-	4.62963	E9.5	1			13	2	86.6667	TCFTrace+			TCFTrace-	92.1053
Proximal	19	5	20.8333	TCFTrace+	E7.5			TCFTrace-	9	E9.5	1			79	8	90.8046	TCFTrace+			TCFTrace-	79.5455
Distal	40	11	21.5686	TCFTrace+	E7.5			TCFTrace-	12.6984	E9.5	1			87	5	94.5652	TCFTrace+			TCFTrace-	84.2105
Proximal	30	25	45.4545	TCFTrace+	E7.5			TCFTrace-	11.2903	E9.5	1			21	1	95.4545	TCFTrace+			TCFTrace-	91.3043
Distal	65	19	22.619	TCFTrace+	E7.5			TCFTrace-	6.59341	E9.5	1			117	6	95.122	TCFTrace+			TCFTrace-	89.4737
Proximal	39	29	42.6471	TCFTrace+	E7.5			TCFTrace-	6.57895	E9.5	1			103	4	96.2617	TCFTrace+			TCFTrace-	92.8571
Distal	49	17	25.7576	TCFTrace+	E7.5			TCFTrace-	2.30769	E9.5	1			29	9	76.3158	TCFTrace+			TCFTrace-	96.1538
Proximal	56	26	31.7073	TCFTrace+	E7.5			TCFTrace-	2.47934	E9.5	1			153	42	78.4615	TCFTrace+			TCFTrace-	87.0968
Distal	85	85	50	TCFTrace+	E7.5			TCFTrace-	5.95238	E9.5	1			178	24	88.1188	TCFTrace+			TCFTrace-	79.1878
Proximal	56	30	34.8837	TCFTrace+	E7.5			TCFTrace-	7.46269	E9.5	1			30	6	83.3333	TCFTrace+			TCFTrace-	83.5443
Distal	24	15	38.4615	TCFTrace+	E7.5			TCFTrace-	2.63158	E9.5	1			27	3	90	TCFTrace+			TCFTrace-	88.7574
Proximal	46	28	37.8378	TCFTrace+	E7.5			TCFTrace-	9.48276	E9.5	1			32	4	88.8889	TCFTrace+			TCFTrace-	85.1852
Distal	20	9	31.0345	TCFTrace+	E7.5			TCFTrace-	5.35714	E9.5	1			194	19	91.0798	TCFTrace+			TCFTrace-	93.6364
Proximal	34	11	24.4444	TCFTrace+	E7.5			TCFTrace-	5.37634	E9.5	1			38	2	95	TCFTrace+			TCFTrace-	90.9871
Distal	23	12	34.2857	TCFTrace+	E7.5			TCFTrace-	8.04598	E9.5	1			50	3	94.3396	TCFTrace+			TCFTrace-	83.6066
Proximal			78.9474	TCFTrace-	E7.5			TCFTrace-	10.4762	E9.5	1			176	8	95.6522	TCFTrace+			TCFTrace-	92.827
Distal			77.2727	TCFTrace-	E7.5			TCFTrace-	4.30108	E9.5	1			38	3	92.6829	TCFTrace+			TCFTrace-	90.4762
Proximal			79.1667	TCFTrace-	E7.5			TCFTrace-	6.25	E9.5	1			173	10	94.5355	TCFTrace+			TCFTrace-	88.0208
Distal			78.4314	TCFTrace-	E7.5			TCFTrace-	7.86517	E9.5	1			169	9	94.9438	TCFTrace+			TCFTrace-	84.7273
Proximal			54.5455	TCFTrace-	E7.5			TCFTrace-	14.8148	E9.5	1			14	1	93.3333	TCFTrace+			TCFTrace-	88.9655
Distal			77.381	TCFTrace-	E7.5			TCFTrace-	14.5833	E9.5	1			70	4	94.5946	TCFTrace+			TCFTrace-	89.823
Proximal			57.3529	TCFTrace-	E7.5			TCFTrace-	7.69231	E9.5	1			161	4	97.5758	TCFTrace+			TCFTrace-	72.8814
Distal			74.2424	TCFTrace-	E7.5			TCFTrace-	5.7971	E9.5	1			27	0	100	TCFTrace+			TCFTrace-	86.0465
Proximal			68.2927	TCFTrace-	E7.5			TCFTrace-	10.5263	E9.5	1			23	1	95.8333	TCFTrace+			TCFTrace-	94.2149
Distal			50	TCFTrace-	E7.5			TCFTrace-	1.42857	E9.5	1			143	2	98.6207	TCFTrace+			TCFTrace-	94.7917
Proximal			65.1163	TCFTrace-	E7.5			TCFTrace-	8.53659	E9.5	1			20	5	80	TCFTrace+			TCFTrace+	7.89474
Distal			61.5385	TCFTrace-	E7.5			TCFTrace-	15.2174	E9.5	1			18	4	81.8182	TCFTrace+			TCFTrace+	20.4545
Proximal			62.1622	TCFTrace-	E7.5			TCFTrace-	18.4502	E12.5	2			113	9	92.623	TCFTrace+			TCFTrace+	15.7895
Distal			68.9655	TCFTrace-	E7.5			TCFTrace-	12.8205	E12.5	2			60	10	85.7143	TCFTrace+			TCFTrace+	8.69565
Proximal			75.5556	TCFTrace-	E7.5			TCFTrace-	13.4328	E12.5	2			16	4	80	TCFTrace+			TCFTrace+	10.5263
Distal			65.7143	TCFTrace-	E7.5			TCFTrace-	19.7452	E12.5	2			103	8	92.7928	TCFTrace+			TCFTrace+	7.14286
								TCFTrace-	39.0244	E12.5	2			22	2	91.6667	TCFTrace+			TCFTrace+	3.84615
								TCFTrace-	9.33333	E12.5	2			24	1	96	TCFTrace+			TCFTrace+	12.9032
								TCFTrace-	14	E12.5	2			101	7	93.5185	TCFTrace+			TCFTrace+	20.8122
								TCFTrace-	8.80282	E12.5	2			91	9	91	TCFTrace+			TCFTrace+	16.4557
								TCFTrace-	9.49721	E12.5	2			85	10	89.4737	TCFTrace+			TCFTrace+	11.2426
								TCFTrace-	10.1266	E12.5	2			102	5	95.3271	TCFTrace+			TCFTrace+	14.8148
								TCFTrace-	19.1837	E12.5	2			177	16	91.7098	TCFTrace+			TCFTrace+	6.36364
								TCFTrace-	21.3043	E12.5	2			37	1	97.3684	TCFTrace+			TCFTrace+	9.01288
								TCFTrace-	11.5079	E12.5	2			160	6	96.3855	TCFTrace+			TCFTrace+	16.3934
								TCFTrace-	15.8416	E12.5	2			136	16	89.4737	TCFTrace+			TCFTrace+	7.173
								TCFTrace-	29.4118	E12.5	2			193	2	98.9744	TCFTrace+			TCFTrace+	9.52381
								TCFTrace-	27.027	E12.5	2			146	4	97.3333	TCFTrace+			TCFTrace+	11.9792
								TCFTrace-	17.2043	E12.5	2			45	2	95.7447	TCFTrace+			TCFTrace+	15.2727
								TCFTrace-	29.7297	E12.5	2			166	10	94.3182	TCFTrace+			TCFTrace+	11.0345
								TCFTrace-	18.75	E12.5	2			51	3	94.4444	TCFTrace+			TCFTrace+	10.177
								TCFTrace-	58.9041	E12.5	2			121	4	96.8	TCFTrace+			TCFTrace+	27.1186
								TCFTrace-	34.4444	E12.5	2			109	4	96.4602	TCFTrace+			TCFTrace+	13.9535
								TCFTrace-	46.9231	E12.5	2			136	5	96.4539	TCFTrace+			TCFTrace+	5.78512
								TCFTrace-	19.8582	E12.5	2			58	17	77.3333	TCFTrace+			TCFTrace+	5.20833
								TCFTrace-	6.76329	E12.5	2			90	14	86.5385	TCFTrace+
								TCFTrace-	6.13497	E16.5	3			157	8	95.1515	TCFTrace+
								TCFTrace-	9.46746	E16.5	3			100	15	86.9565	TCFTrace+
								TCFTrace-	9.61538	E16.5	3					13.3333	TCFTrace-
								TCFTrace-	11.039	E16.5	3					9.1954	TCFTrace-
								TCFTrace-	9.69388	E16.5	3					5.43478	TCFTrace-
								TCFTrace-	10.4972	E16.5	3					4.54545	TCFTrace-
								TCFTrace-	13.5135	E16.5	3					4.87805	TCFTrace-
								TCFTrace-	5.03145	E16.5	3					3.73832	TCFTrace-
								TCFTrace-	3.2	E16.5	3					23.6842	TCFTrace-
								TCFTrace-	18.4783	E16.5	3					21.5385	TCFTrace-
								TCFTrace-	11.1111	E16.5	3					11.8812	TCFTrace-
								TCFTrace-	16	E16.5	3					16.6667	TCFTrace-
								TCFTrace-	3.10078	E16.5	3					10	TCFTrace-
								TCFTrace-	1.86335	E16.5	3					11.1111	TCFTrace-
								TCFTrace-	8.65385	E16.5	3					8.92019	TCFTrace-
								TCFTrace-	10.0917	E16.5	3					5	TCFTrace-
								TCFTrace-	6.01504	E16.5	3					5.66038	TCFTrace-
								TCFTrace-	9.14286	E16.5	3					4.34783	TCFTrace-
								TCFTrace-	14.2857	E16.5	3					7.31707	TCFTrace-
								TCFTrace-	7	E16.5	3					5.46448	TCFTrace-
								TCFTrace-	7.23404	E16.5	3					5.05618	TCFTrace-
								TCFTrace-	15.4255	E16.5	3					6.66667	TCFTrace-
								TCFTrace-	8.68347	E16.5	3					5.40541	TCFTrace-
								TCFTrace-	3.77358	E16.5	3					2.42424	TCFTrace-
																0	TCFTrace-
																4.16667	TCFTrace-
																1.37931	TCFTrace-
																20	TCFTrace-
																18.1818	TCFTrace-
																7.37705	TCFTrace-
																14.2857	TCFTrace-
																20	TCFTrace-
																7.20721	TCFTrace-
																8.33333	TCFTrace-
																4	TCFTrace-
																6.48148	TCFTrace-
																9	TCFTrace-
																10.5263	TCFTrace-
																4.6729	TCFTrace-
																8.29016	TCFTrace-
																2.63158	TCFTrace-
																3.61446	TCFTrace-
																10.5263	TCFTrace-
																1.02564	TCFTrace-
																2.66667	TCFTrace-
																4.25532	TCFTrace-
																5.68182	TCFTrace-
																5.55556	TCFTrace-
																3.2	TCFTrace-
																3.53982	TCFTrace-
																3.5461	TCFTrace-
																22.6667	TCFTrace-
																13.4615	TCFTrace-
																4.84848	TCFTrace-
																13.0435	TCFTrace-

## Sheet: Figure5
Condition	Compaction_Percentage			Condition	Y_Mass_Center	Length	Ratio					HCR CXCR4, DNLEF1
CTRL	53.685			CTRL	501.202	1022.93	48.9966					Condition	Dot	File
CTRL	50.761			CTRL	531.754	1099.41	48.3671					CTRL	33	20231208_E45_432_957_PAX7_CXCR4_HCR.lif - Series072
CTRL	57.6638			CTRL	474.512	1004.18	47.2535					CTRL	18	20231208_E45_432_957_PAX7_CXCR4_HCR.lif - Series072
CTRL	63.5128			CTRL	468.966	982.835	47.7156					CTRL	28	20231208_E45_432_957_PAX7_CXCR4_HCR.lif - Series072
CTRL	57.8935			CTRL	401.418	882.204	45.5017					CTRL	26	20231208_E45_432_957_PAX7_CXCR4_HCR.lif - Series072
CTRL	69.0888			CTRL	477.784	1053.04	45.372					CTRL	18	20231208_E45_432_957_PAX7_CXCR4_HCR.lif - Series072
CTRL	65.9151			CTRL	480.962	1000.47	48.0738					DNLEF1	8	20231208_E45_432_957_PAX7_CXCR4_HCR.lif - Series072
CTRL	63.2749			CTRL	491.462	959.466	51.2225					DNLEF1	6	20231208_E45_432_957_PAX7_CXCR4_HCR.lif - Series072
CTRL	49.9371			CTRL	612.315	1135.29	53.9348					DNLEF1	2	20231208_E45_432_957_PAX7_CXCR4_HCR.lif - Series072
DNLEF1	67.3404			CTRL	501.241	1000.47	50.1006					DNLEF1	2	20231208_E45_432_957_PAX7_CXCR4_HCR.lif - Series072
DNLEF1	84.0019			DNLEF1	521.857	1200.89	43.4557					DNLEF1	5	20231208_E45_432_957_PAX7_CXCR4_HCR.lif - Series072
DNLEF1	76.1317			DNLEF1	555.872	1357.54	40.9469					DNLEF1	8	20231208_E45_432_957_PAX7_CXCR4_HCR.lif - Series072
DNLEF1	67.3134			DNLEF1	399.677	1035.36	38.6029					CTRL	28	20231208_E45_432_957_PAX7_CXCR4_HCR.lif - Series070
DNLEF1	77.1313			DNLEF1	591.79	1375.35	43.0283					CTRL	18	20231208_E45_432_957_PAX7_CXCR4_HCR.lif - Series070
DNLEF1	77.4657			DNLEF1	549.36	1298.78	42.2982					CTRL	15	20231208_E45_432_957_PAX7_CXCR4_HCR.lif - Series070
DNLEF1	83.4384			DNLEF1	625.061	1436.07	43.5258					CTRL	20	20231208_E45_432_957_PAX7_CXCR4_HCR.lif - Series070
DNLEF1	83.1183			DNLEF1	466.822	1208.01	38.6439					CTRL	16	20231208_E45_432_957_PAX7_CXCR4_HCR.lif - Series070
				DNLEF1	457.988	1050.35	43.6035					CTRL	18	20231208_E45_432_957_PAX7_CXCR4_HCR.lif - Series070
				DNLEF1	490.608	1151.02	42.6239					CTRL	17	20231208_E45_432_957_PAX7_CXCR4_HCR.lif - Series070
				DNLEF1	433.07	1015.61	42.6415					DNLEF1	8	20231208_E45_432_957_PAX7_CXCR4_HCR.lif - Series070
				DNLEF1	509.991	1200.92	42.4668					CTRL	14	20231208_E45_432_957_PAX7_CXCR4_HCR.lif - Series068
				DNLEF1	578.46	1332.63	43.4075					CTRL	19	20231208_E45_432_957_PAX7_CXCR4_HCR.lif - Series068
												CTRL	14	20231208_E45_432_957_PAX7_CXCR4_HCR.lif - Series068
												CTRL	19	20231208_E45_432_957_PAX7_CXCR4_HCR.lif - Series068
												CTRL	27	20231208_E45_432_957_PAX7_CXCR4_HCR.lif - Series068
												DNLEF1	4	20231208_E45_432_957_PAX7_CXCR4_HCR.lif - Series068
												DNLEF1	5	20231208_E45_432_957_PAX7_CXCR4_HCR.lif - Series068
												CTRL	21	20231208_E45_432_957_PAX7_CXCR4_HCR.lif - Series066
												CTRL	24	20231208_E45_432_957_PAX7_CXCR4_HCR.lif - Series066
												CTRL	26	20231208_E45_432_957_PAX7_CXCR4_HCR.lif - Series066
												CTRL	22	20231208_E45_432_957_PAX7_CXCR4_HCR.lif - Series066
												CTRL	10	20231208_E45_432_957_PAX7_CXCR4_HCR.lif - Series066
												DNLEF1	1	20231208_E45_432_957_PAX7_CXCR4_HCR.lif - Series066
												DNLEF1	7	20231208_E45_432_957_PAX7_CXCR4_HCR.lif - Series066
												DNLEF1	10	20231208_E45_432_957_PAX7_CXCR4_HCR.lif - Series066
												DNLEF1	12	20231208_E45_432_957_PAX7_CXCR4_HCR.lif - Series066
												CTRL	10	20231208_E45_432_957_PAX7_CXCR4_HCR.lif - Series064
												DNLEF1	10	20231208_E45_432_957_PAX7_CXCR4_HCR.lif - Series064
												CTRL	17	20231208_E45_432_957_PAX7_CXCR4_HCR.lif - Series062
												CTRL	24	20231208_E45_432_957_PAX7_CXCR4_HCR.lif - Series062
												CTRL	18	20231208_E45_432_957_PAX7_CXCR4_HCR.lif - Series062
												CTRL	18	20231208_E45_432_957_PAX7_CXCR4_HCR.lif - Series062
												CTRL	21	20231208_E45_432_957_PAX7_CXCR4_HCR.lif - Series062
												DNLEF1	1	20231208_E45_432_957_PAX7_CXCR4_HCR.lif - Series062
												DNLEF1	0	20231208_E45_432_957_PAX7_CXCR4_HCR.lif - Series060
												DNLEF1	1	20231208_E45_432_957_PAX7_CXCR4_HCR.lif - Series060
												CTRL	25	20231208_E45_432_957_PAX7_CXCR4_HCR.lif - Series060
												CTRL	21	20231208_E45_432_957_PAX7_CXCR4_HCR.lif - Series060
												CTRL	9	20231208_E45_432_957_PAX7_CXCR4_HCR.lif - Series060
												CTRL	9	20231208_E45_432_957_PAX7_CXCR4_HCR.lif - Series060
												CTRL	15	20231208_E45_432_957_PAX7_CXCR4_HCR.lif - Series060
												CTRL	21	20231208_E45_432_957_PAX7_CXCR4_HCR.lif - Series058
												CTRL	15	20231208_E45_432_957_PAX7_CXCR4_HCR.lif - Series058
												CTRL	20	20231208_E45_432_957_PAX7_CXCR4_HCR.lif - Series058
												CTRL	22	20231208_E45_432_957_PAX7_CXCR4_HCR.lif - Series058
												CTRL	14	20231208_E45_432_957_PAX7_CXCR4_HCR.lif - Series058
												DNLEF1	9	20231208_E45_432_957_PAX7_CXCR4_HCR.lif - Series058
												DNLEF1	5	20231208_E45_432_957_PAX7_CXCR4_HCR.lif - Series058
												DNLEF1	1	20231208_E45_432_957_PAX7_CXCR4_HCR.lif - Series058
												DNLEF1	3	20231208_E45_432_957_PAX7_CXCR4_HCR.lif - Series058
												CTRL	22	20231208_E45_432_957_PAX7_CXCR4_HCR.lif - Series056
												CTRL	24	20231208_E45_432_957_PAX7_CXCR4_HCR.lif - Series056
												CTRL	15	20231208_E45_432_957_PAX7_CXCR4_HCR.lif - Series056
												CTRL	19	20231208_E45_432_957_PAX7_CXCR4_HCR.lif - Series056
												CTRL	14	20231208_E45_432_957_PAX7_CXCR4_HCR.lif - Series056
												CTRL	17	20231208_E45_432_957_PAX7_CXCR4_HCR.lif - Series056
												DNLEF1	4	20231208_E45_432_957_PAX7_CXCR4_HCR.lif - Series056
												DNLEF1	6	20231208_E45_432_957_PAX7_CXCR4_HCR.lif - Series056
												CTRL	22	20231208_E45_432_957_PAX7_CXCR4_HCR.lif - Series054
												CTRL	18	20231208_E45_432_957_PAX7_CXCR4_HCR.lif - Series054
												CTRL	13	20231208_E45_432_957_PAX7_CXCR4_HCR.lif - Series054
												CTRL	13	20231208_E45_432_957_PAX7_CXCR4_HCR.lif - Series054
												CTRL	10	20231208_E45_432_957_PAX7_CXCR4_HCR.lif - Series054
												CTRL	13	20231208_E45_432_957_PAX7_CXCR4_HCR.lif - Series054
												CTRL	8	20231208_E45_432_957_PAX7_CXCR4_HCR.lif - Series054
												CTRL	12	20231208_E45_432_957_PAX7_CXCR4_HCR.lif - Series054
												DNLEF1	4	20231208_E45_432_957_PAX7_CXCR4_HCR.lif - Series054

## Sheet: Supplementary Figure 2
Condition	PAX7-	PAX7+	Ratio
16TF-VNP-	1	75	98.6842
16TF-VNP+	1	54	98.1818
16TF-VNP-	2	60	96.7742
16TF-VNP+	0	61	100
16TF-VNP-	1	86	98.8506
16TF-VNP+	2	58	96.6667
16TF-VNP-	0	41	100
16TF-VNP+	0	89	100
16TF-VNP-	0	59	100
16TF-VNP+	0	60	100

## Sheet: Supplementary Figure 5
Condition	PAX3-	PAX3+	PAX7-	PAX7+	RatioPAX3	RatioPAX7
16TF-VNP-	1	88	0	89	98.8764	100
16TF-VNP+	0	84	0	84	100	100
16TF-VNP-	0	35	1	34	100	97.1429
16TF-VNP+	0	40	0	40	100	100
16TF-VNP-	0	46	0	46	100	100
16TF-VNP+	0	39	0	39	100	100
16TF-VNP-	0	66	0	66	100	100
16TF-VNP+	1	50	0	51	98.0392	100
16TF-VNP-	0	60	0	60	100	100
16TF-VNP+	0	45	0	45	100	100
16TF-VNP-	0	92	0	92	100	100
16TF-VNP+	1	94	0	95	98.9474	100
16TF-VNP-	0	57	0	57	100	100
16TF-VNP+	0	51	0	51	100	100
16TF-VNP-	0	59	0	59	100	100
16TF-VNP+	2	61	0	63	96.8254	100
16TF-VNP-	0	63	0	63	100	100
16TF-VNP+	0	68	1	67	100	98.5294

## Sheet: Supplementary Figure 6
TF-_EdU-	TF-_EdU+	TF+_EdU-	TF+_EdU+	dTomato+/Venus-	dTomato+/Venus+
62	60	49	51	49.1803	51
39	32	37	32	45.0704	46.3768
27	24	9	9	47.0588	50
38	38	24	34	50	58.6207

## Sheet: Supplementary Figure 7
Condition		Ratio
mVenus+/mCherry+	155	99.359
mVenus-/mCherry+	1	0.641026
mVenus+/mCherry-	0	0
mVenus+/mCherry+	132	97.7778
mVenus-/mCherry+	3	2.22222
mVenus+/mCherry-	0	0
mVenus+/mCherry+	63	98.4375
mVenus-/mCherry+	1	1.5625
mVenus+/mCherry-	0	0
mVenus+/mCherry+	137	97.8571
mVenus-/mCherry+	3	2.14286
mVenus+/mCherry-	0	0
mVenus+/mCherry+	168	98.2456
mVenus-/mCherry+	3	1.75439
mVenus+/mCherry-	0	0
mVenus+/mCherry+	92	98.9247
mVenus-/mCherry+	1	1.07527
mVenus+/mCherry-	0	0

## Sheet: Supplementary Figure 9
Condition	EDU-	EDU+	Ratio			Condition	PH3+	PH3-	Ratio			Condition	MYF5-	MYF5+	Ratio			Condition	MYOG-	MYOG+	Ratio
CTRL	155	137	46.9178			CTRL	108	1910	5.35183			CTRL	98	372	79.1489			DNLEF1	48	42	46.6667
CTRL	236	185	43.943			CTRL	146	2268	6.04805			CTRL	90	296	76.6839			DNLEF1	91	61	40.1316
CTRL	190	155	44.9275			CTRL	117	2163	5.13158			CTRL	82	286	77.7174			DNLEF1	63	49	43.75
CTRL	424	354	45.5013			CTRL	107	2388	4.28858			CTRL	129	387	75			DNLEF1	80	58	42.029
CTRL	172	158	47.8788			DNLEF1	49	1009	4.63138			CTRL	126	209	62.3881			DNLEF1	84	50	37.3134
CTRL	131	104	44.2553			DNLEF1	34	960	3.42052			DNLEF1	47	222	82.5279			DNLEF1	20	22	52.381
CTRL	282	189	40.1274			DNLEF1	52	899	5.46793			DNLEF1	41	145	77.957			CTRL	123	60	32.7869
DNLEF1	130	100	43.4783			DNLEF1	65	1171	5.2589			DNLEF1	43	171	79.9065			CTRL	134	101	42.9787
DNLEF1	58	44	43.1373			DNLEF1	58	991	5.52908			DNLEF1	30	140	82.3529			CTRL	175	109	38.3803
DNLEF1	143	104	42.1053									DNLEF1	66	157	70.4036			CTRL	135	148	52.2968
DNLEF1	123	85	40.8654															CTRL	215	235	52.2222
DNLEF1	119	105	46.875															CTRL	196	147	42.8571
DNLEF1	200	179	47.2296
DNLEF1	49	38	43.6782
DNLEF1	81	69	46
DNLEF1	107	87	44.8454

[truncated: 1 more sheets: Supplementary Figure 10]
